# Supplementary material for: 3-Ammonio­pyridinium tetra­bromido­mercurate(II) monohydrate
Source: Acta Crystallogr Sect E Struct Rep Online. 2008 May 3;64(Pt 6):m751–2. doi: 10.1107/S1600536808012336 (PMC2961581; doi:10.1107/S1600536808012336)
Supplement: Supplementary file 1 [file e-64-0m751-sup1.cif]

##############################################################################
###                                                                        ###
###        Electronic paper (Acta Crystallographica Section E)             ###
###                                                                        ###
##############################################################################
#                                                                            #
# This CIF contains the data in a paper accepted for publication in Acta     #
# Crystallographica Section E. It conforms to the requirements of Notes      #
# for Authors for Section E, and has been peer reviewed under the auspices   #
# of the IUCr Commission on Journals.                                        #
#                                                                            #
# Full details of the Crystallographic Information File format               #
# are given in the paper "The Crystallographic Information File (CIF):       #
# a New Standard Archive File for Crystallography" by S. R. Hall, F. H.      #
# Allen and I. D. Brown [Acta Cryst. (1991), A47, 655-685].                  #
#                                                                            #
# The current version of the core CIF dictionary is obtainable from          #
# ftp://ftp.iucr.org/pub/cif_core.dic. The current version number is 2.4.    #
#                                                                            #
# Software is freely available for graphical display of the structure(s) in  #
# this CIF.  For information consult the CIF home page http://www.iucr.org/  #
# cif/home.html                                                              #
#                                                                            #
# This file may be used for bona fide research purposes within the           #
# scientific community so long as proper attribution is given to the journal # 
# article from which it was obtained.                                        #
#                                                                            #
##############################################################################
                                             
data_I
_audit_creation_method     SHELXL-97
_chemical_name_systematic
;
3-Ammoniopyridinium tetrabromidomercurate(II) monohydrate
;
_chemical_name_common     '[3-APyH2].HgBr4.H2O'
_chemical_formula_moiety     'C5 H8 N2 2+, Br4 Hg 2-, H2 O'
_chemical_formula_sum     'C5 H10 Br4 Hg N2 O'
_chemical_formula_iupac     '(C5 H8 N2) [Hg Br4], H2 O'
_chemical_formula_weight     634.34
_chemical_melting_point     ?
_symmetry_cell_setting     monoclinic
_symmetry_space_group_name_H-M     'P 21/n'
_symmetry_space_group_name_Hall     '-P 2yn'
loop_
    _symmetry_equiv_pos_as_xyz
    'x, y, z'
    '-x+1/2, y+1/2, -z+1/2'
    '-x, -y, -z'
    'x-1/2, -y-1/2, z-1/2'
_cell_length_a     8.1896(7)
_cell_length_b     14.0245(12)
_cell_length_c     11.5711(10)
_cell_angle_alpha     90.00
_cell_angle_beta     94.730(2)
_cell_angle_gamma     90.00
_cell_volume     1324.5(2)
_cell_formula_units_Z     4
_cell_measurement_reflns_used     5049
_cell_measurement_theta_min     2.286
_cell_measurement_theta_max     27.556
_cell_measurement_temperature     296(2)
_exptl_crystal_description     Chunk
_exptl_crystal_colour     Pink
_exptl_crystal_size_max     0.20
_exptl_crystal_size_mid     0.10
_exptl_crystal_size_min     0.03
_exptl_crystal_density_diffrn     3.181
_exptl_crystal_density_meas     ?
_exptl_crystal_density_method     'not measured'
_exptl_crystal_F_000     1128
_exptl_absorpt_coefficient_mu     23.658
_exptl_absorpt_correction_type     multi-scan
_exptl_absorpt_process_details     '(SADABS; Bruker, 2001)'
_exptl_absorpt_correction_T_min     0.034236
_exptl_absorpt_correction_T_max     0.492102
_exptl_special_details
;
;
_diffrn_ambient_temperature     296(2)
_diffrn_radiation_type     MoK\a
_diffrn_radiation_wavelength     0.71073
_diffrn_radiation_source     'fine-focus sealed tube'
_diffrn_radiation_monochromator     graphite
_diffrn_measurement_device_type     'Bruker--Siemens SMART APEX'
_diffrn_measurement_method     '\w'
_diffrn_detector_area_resol_mean     8.3
_diffrn_reflns_number     16873
_diffrn_reflns_av_R_equivalents     0.0561
_diffrn_reflns_av_sigmaI/netI     0.0525
_diffrn_reflns_theta_min     2.29
_diffrn_reflns_theta_max     30.05
_diffrn_reflns_theta_full     30.05
_diffrn_measured_fraction_theta_max     0.992
_diffrn_measured_fraction_theta_full     0.992
_diffrn_reflns_limit_h_min     -11
_diffrn_reflns_limit_h_max     11
_diffrn_reflns_limit_k_min     -19
_diffrn_reflns_limit_k_max     19
_diffrn_reflns_limit_l_min     -16
_diffrn_reflns_limit_l_max     16
_diffrn_standards_number     ?
_diffrn_standards_interval_count     ?
_diffrn_standards_interval_time     ?
_diffrn_standards_decay_%     0.01
_refine_special_details
;
;
_reflns_number_total     3780
_reflns_number_gt     2628
_reflns_threshold_expression     I>2\s(I)
_refine_ls_structure_factor_coef     Fsqd
_refine_ls_matrix_type     full
_refine_ls_R_factor_all     0.0626
_refine_ls_R_factor_gt     0.0348
_refine_ls_wR_factor_gt     0.0669
_refine_ls_wR_factor_ref     0.0741
_refine_ls_goodness_of_fit_ref     1.026
_refine_ls_restrained_S_all     1.026
_refine_ls_number_reflns     3780
_refine_ls_number_parameters     126
_refine_ls_number_restraints     3
_refine_ls_hydrogen_treatment     mixed
_refine_ls_weighting_scheme     calc
_refine_ls_weighting_details
            'calc w=1/[\s^2^(Fo^2^)+(0.018P)^2^+0.74P] where P=(Fo^2^+2Fc^2^)/3'
_atom_sites_solution_hydrogens     geom
_atom_sites_solution_primary     direct
_atom_sites_solution_secondary     difmap
_refine_ls_shift/su_max     0.001
_refine_ls_shift/su_mean     0.000
_refine_diff_density_max     0.846
_refine_diff_density_min     -1.319
_refine_ls_extinction_method     'SHELXTL (Sheldrick, 2008)'
_refine_ls_extinction_coef     0.00271(13)
_refine_ls_extinction_expression
                                  'Fc^*^=kFc[1+0.001xFc^2^\l^3^/sin(2\q)]^-1/4^'
loop_
    _atom_type_symbol
    _atom_type_description
    _atom_type_scat_dispersion_real
    _atom_type_scat_dispersion_imag
    _atom_type_scat_source
    'C' 'C' 0.0033 0.0016
                         'International Tables Vol C Tables 4.2.6.8 and 6.1.1.4'
    'H' 'H' 0.0000 0.0000
                         'International Tables Vol C Tables 4.2.6.8 and 6.1.1.4'
    'N' 'N' 0.0061 0.0033
                         'International Tables Vol C Tables 4.2.6.8 and 6.1.1.4'
    'O' 'O' 0.0106 0.0060
                         'International Tables Vol C Tables 4.2.6.8 and 6.1.1.4'
    'Br' 'Br' -0.2901 2.4595
                         'International Tables Vol C Tables 4.2.6.8 and 6.1.1.4'
    'Hg' 'Hg' -2.3894 9.2266
                         'International Tables Vol C Tables 4.2.6.8 and 6.1.1.4'
_computing_data_collection     'SMART (Bruker, 2001)'
_computing_cell_refinement     'SAINT-Plus (Bruker, 2001)'
_computing_data_reduction     'SAINT-Plus (Bruker, 2001)'
_computing_structure_solution     'XS in SHELXTL (Sheldrick, 2008)'
_computing_structure_refinement     'XL in SHELXTL (Sheldrick, 2008)'
_computing_molecular_graphics     'XP in SHELXTL (Sheldrick, 2008)'
_computing_publication_material     'XCIF in SHELXTL (Sheldrick, 2008)'
loop_
    _atom_site_type_symbol
    _atom_site_label
    _atom_site_fract_x
    _atom_site_fract_y
    _atom_site_fract_z
    _atom_site_U_iso_or_equiv
    _atom_site_adp_type
    _atom_site_calc_flag
    _atom_site_refinement_flags
    _atom_site_occupancy
    _atom_site_disorder_assembly
    _atom_site_disorder_group
    O O1 0.8331(6) 0.5315(4) 0.4741(5) 0.0770(15) Uani d D 1 . .
    H H1 0.883(9) 0.575(4) 0.433(5) 0.116 Uiso d D 1 . .
    H H2 0.802(10) 0.560(4) 0.538(4) 0.116 Uiso d D 1 . .
    Hg Hg1 0.68459(3) 0.763019(18) 0.84039(2) 0.05085(10) Uani d . 1 . .
    Br Br1 0.95522(7) 0.85483(4) 0.89061(5) 0.04424(15) Uani d . 1 . .
    Br Br2 0.53644(7) 0.74688(4) 1.03273(5) 0.04900(16) Uani d . 1 . .
    Br Br3 0.74834(8) 0.59454(4) 0.75688(5) 0.05157(17) Uani d . 1 . .
    Br Br4 0.45943(8) 0.83129(5) 0.69416(6) 0.0622(2) Uani d . 1 . .
    N N1 0.8418(6) 0.9030(4) 0.1560(4) 0.0506(13) Uani d . 1 . .
    H H1A 0.7884 0.9447 0.1089 0.076 Uiso calc R 1 . .
    H H1B 0.8181 0.8440 0.1317 0.076 Uiso calc R 1 . .
    H H1C 0.9492 0.9128 0.1560 0.076 Uiso calc R 1 . .
    C C2 0.7926(6) 0.9151(4) 0.2726(4) 0.0337(11) Uani d . 1 . .
    C C3 0.6981(6) 0.8466(4) 0.3172(5) 0.0413(13) Uani d . 1 . .
    H H3 0.6637 0.7934 0.2737 0.050 Uiso calc R 1 . .
    N N4 0.6563(6) 0.8582(4) 0.4258(4) 0.0501(12) Uani d . 1 . .
    H H4 0.5957 0.8158 0.4547 0.060 Uiso calc R 1 . .
    C C5 0.7057(7) 0.9339(4) 0.4914(5) 0.0462(14) Uani d . 1 . .
    H H5 0.6764 0.9390 0.5672 0.055 Uiso calc R 1 . .
    C C6 0.7989(7) 1.0030(4) 0.4463(5) 0.0424(13) Uani d . 1 . .
    H H6 0.8318 1.0562 0.4903 0.051 Uiso calc R 1 . .
    C C7 0.8433(7) 0.9933(4) 0.3356(5) 0.0419(13) Uani d . 1 . .
    H H7 0.9074 1.0395 0.3036 0.050 Uiso calc R 1 . .
loop_
    _atom_site_aniso_label
    _atom_site_aniso_U_11
    _atom_site_aniso_U_22
    _atom_site_aniso_U_33
    _atom_site_aniso_U_12
    _atom_site_aniso_U_13
    _atom_site_aniso_U_23
    O1 0.061(3) 0.073(4) 0.096(4) -0.012(3) 0.003(3) -0.027(3)
    Hg1 0.04444(15) 0.05348(17) 0.05300(16) -0.00161(11) -0.00571(10)
                                                                    -0.00193(11)
    Br1 0.0406(3) 0.0417(3) 0.0508(3) -0.0052(2) 0.0063(2) -0.0018(2)
    Br2 0.0451(3) 0.0563(4) 0.0451(3) -0.0050(3) 0.0014(3) -0.0036(3)
    Br3 0.0573(4) 0.0473(4) 0.0506(3) -0.0023(3) 0.0077(3) -0.0071(3)
    Br4 0.0454(3) 0.0673(5) 0.0713(4) -0.0031(3) -0.0099(3) 0.0294(3)
    N1 0.053(3) 0.061(3) 0.037(3) 0.010(2) 0.003(2) 0.000(2)
    C2 0.034(3) 0.039(3) 0.027(2) 0.008(2) -0.001(2) 0.002(2)
    C3 0.030(3) 0.040(3) 0.053(3) -0.004(2) -0.003(2) -0.012(3)
    N4 0.041(3) 0.048(3) 0.062(3) -0.009(2) 0.007(2) 0.003(2)
    C5 0.045(3) 0.057(4) 0.036(3) 0.001(3) 0.003(2) -0.004(3)
    C6 0.045(3) 0.038(3) 0.044(3) -0.003(2) -0.001(3) -0.009(2)
    C7 0.045(3) 0.034(3) 0.047(3) 0.000(2) 0.006(3) 0.006(2)
_geom_special_details
;
;
loop_
    _geom_bond_atom_site_label_1
    _geom_bond_atom_site_label_2
    _geom_bond_site_symmetry_2
    _geom_bond_distance
    _geom_bond_publ_flag
    O1 H1 . 0.89(6) ?
    O1 H2 . 0.89(6) ?
    Hg1 Br4 . 2.5818(7) yes
    Hg1 Br1 . 2.5875(6) yes
    Hg1 Br3 . 2.6216(7) yes
    Hg1 Br2 . 2.6309(7) yes
    N1 C2 . 1.450(6) ?
    N1 H1A . 0.8900 ?
    N1 H1B . 0.8900 ?
    N1 H1C . 0.8900 ?
    C2 C7 . 1.363(7) ?
    C2 C3 . 1.362(7) ?
    C3 N4 . 1.339(7) ?
    C3 H3 . 0.9300 ?
    N4 C5 . 1.349(7) ?
    N4 H4 . 0.8600 ?
    C5 C6 . 1.364(8) ?
    C5 H5 . 0.9300 ?
    C6 C7 . 1.367(7) ?
    C6 H6 . 0.9300 ?
    C7 H7 . 0.9300 ?
loop_
    _geom_angle_atom_site_label_1
    _geom_angle_atom_site_label_2
    _geom_angle_atom_site_label_3
    _geom_angle_site_symmetry_1
    _geom_angle_site_symmetry_3
    _geom_angle
    _geom_angle_publ_flag
    H1 O1 H2 . . 108(5) ?
    Br4 Hg1 Br1 . . 120.99(2) yes
    Br4 Hg1 Br3 . . 104.23(2) yes
    Br1 Hg1 Br3 . . 109.78(2) yes
    Br4 Hg1 Br2 . . 103.42(2) yes
    Br1 Hg1 Br2 . . 107.40(2) yes
    Br3 Hg1 Br2 . . 110.73(2) yes
    C2 N1 H1A . . 109.5 ?
    C2 N1 H1B . . 109.5 ?
    H1A N1 H1B . . 109.5 ?
    C2 N1 H1C . . 109.5 ?
    H1A N1 H1C . . 109.5 ?
    H1B N1 H1C . . 109.5 ?
    C7 C2 C3 . . 121.6(5) ?
    C7 C2 N1 . . 119.7(5) ?
    C3 C2 N1 . . 118.7(5) ?
    N4 C3 C2 . . 117.8(5) ?
    N4 C3 H3 . . 121.1 ?
    C2 C3 H3 . . 121.1 ?
    C3 N4 C5 . . 122.4(5) ?
    C3 N4 H4 . . 118.8 ?
    C5 N4 H4 . . 118.8 ?
    N4 C5 C6 . . 119.7(5) ?
    N4 C5 H5 . . 120.2 ?
    C6 C5 H5 . . 120.2 ?
    C5 C6 C7 . . 119.3(5) ?
    C5 C6 H6 . . 120.4 ?
    C7 C6 H6 . . 120.4 ?
    C2 C7 C6 . . 119.2(5) ?
    C2 C7 H7 . . 120.4 ?
    C6 C7 H7 . . 120.4 ?
loop_
    _geom_torsion_atom_site_label_1
    _geom_torsion_atom_site_label_2
    _geom_torsion_atom_site_label_3
    _geom_torsion_atom_site_label_4
    _geom_torsion_site_symmetry_1
    _geom_torsion_site_symmetry_2
    _geom_torsion_site_symmetry_3
    _geom_torsion_site_symmetry_4
    _geom_torsion
    _geom_torsion_publ_flag
    C7 C2 C3 N4 . . . . -0.2(8) ?
    N1 C2 C3 N4 . . . . 178.8(5) ?
    C2 C3 N4 C5 . . . . -0.7(8) ?
    C3 N4 C5 C6 . . . . 1.4(9) ?
    N4 C5 C6 C7 . . . . -1.3(9) ?
    C3 C2 C7 C6 . . . . 0.3(8) ?
    N1 C2 C7 C6 . . . . -178.7(5) ?
    C5 C6 C7 C2 . . . . 0.4(8) ?
loop_
    _geom_hbond_atom_site_label_D
    _geom_hbond_atom_site_label_H
    _geom_hbond_atom_site_label_A
    _geom_hbond_site_symmetry_A
    _geom_hbond_distance_DH
    _geom_hbond_distance_HA
    _geom_hbond_distance_DA
    _geom_hbond_angle_DHA
    O1 H1 Br2 4_675 0.89(6) 2.98(6) 3.564(5) 125(5)
    O1 H2 Br3 . 0.89(6) 2.65(3) 3.513(5) 162(7)
    N1 H1A O1 2_655 0.89 1.80 2.686(7) 173.9
    N1 H1B Br4 4_675 0.89 2.79 3.442(5) 131.5
    N1 H1B Br2 1_554 0.89 2.84 3.535(5) 136.3
    N1 H1C Br3 4_675 0.89 2.63 3.436(5) 151.5
    N4 H4 Br1 4_575 0.86 2.73 3.419(5) 138.1
data_global
_journal_date_recd_electronic     2008-03-25
_journal_date_accepted     2008-04-28
_journal_name_full     'Acta Crystallographica, Section E'
_journal_year     2008
_journal_volume     64
_journal_issue      6
_journal_page_first     m751
_journal_page_last     m752
_journal_paper_category     QM
_journal_coeditor_code     CS2074
_publ_contact_author_name     'Rawhi H. Al-Far'
_publ_contact_author_address
;
Faculty of Information Technology and Science
Al-Balqa'a Applied University
Salt
Jordan
;
_publ_contact_author_email     rohi@bau.edu.jo
_publ_contact_author_fax     ?
_publ_contact_author_phone     ?
_publ_section_title
;
3-Ammoniopyridinium tetrabromidomercurate(II) monohydrate
;
loop_
    _publ_author_name
    _publ_author_footnote
    _publ_author_address
    'Ali, Basem Fares' .
;
Department of Chemistry
Al al-Bayt University
Mafraq 25113
Jordan
;
    'Al-Far, Rawhi H.' .
;
Faculty of Information Technology and Science
Al-Balqa'a Applied University
Salt
Jordan
;
    'Haddad, Salim F.' .
;
Department of Chemistry
The University of Jordan
Amman
Jordan
;
