# Supplementary material for: 3-Ammonio­pyridinium tetra­bromido­mercurate(II) monohydrate
Source: Acta Crystallogr Sect E Struct Rep Online. 2008 May 3;64(Pt 6):m751–2. doi: 10.1107/S1600536808012336 (PMC2961581; doi:10.1107/S1600536808012336)
Supplement: Supplementary file 2 [file e-64-0m751-Isup2.hkl]

# 
# h,k,l, Fc-squared, Fo-squared, sigma(Fo-squared) and status flag 
# 
data_I
_shelx_title ' rf001 in P2(1)/n' 
_shelx_refln_list_code          4 
_shelx_F_calc_maximum      438.58 
_exptl_crystal_F_000      1128.00 
_reflns_d_resolution_high  0.7096 
 
loop_ 
 _symmetry_equiv_pos_as_xyz 
 'x, y, z' 
 '-x+1/2, y+1/2, -z+1/2' 
 '-x, -y, -z' 
 'x-1/2, -y-1/2, z-1/2' 
 
_cell_length_a     8.1896 
_cell_length_b    14.0245 
_cell_length_c    11.5711 
_cell_angle_alpha  90.000 
_cell_angle_beta   94.730 
_cell_angle_gamma  90.000 
 
_shelx_F_squared_multiplier     1.000 
 
loop_ 
 _refln_index_h 
 _refln_index_k 
 _refln_index_l 
 _refln_F_squared_calc 
 _refln_F_squared_meas 
 _refln_F_squared_sigma 
 _refln_observed_status 
   2   0   0     9563.64     8860.52    304.09 o 
   4   0   0    30330.43    29243.01   1058.52 o 
   6   0   0     8516.08     7896.41    257.01 o 
   8   0   0    12035.97    10338.39    573.23 o 
  10   0   0      677.49      586.24    145.34 o 
   1   1   0      184.58      201.37     10.86 o 
   2   1   0    26700.77    25963.29    601.99 o 
   3   1   0      596.50      589.22     29.29 o 
   4   1   0    69630.06    69260.56   1503.60 o 
   5   1   0      148.21      145.66     30.47 o 
   6   1   0     2412.67     2249.12     93.14 o 
   7   1   0       63.37       13.20     37.54 o 
   8   1   0       27.70       59.85     50.31 o 
   9   1   0        1.21      -12.72     67.88 o 
  10   1   0     1310.81     1007.53    124.72 o 
  11   1   0       52.82       21.85     90.02 o 
   0   2   0   140336.63   130998.92   5873.20 o 
   1   2   0      250.95      225.38     20.54 o 
   2   2   0     7554.12     7997.03    208.72 o 
   3   2   0     5060.40     5137.76    134.07 o 
   4   2   0     2077.36     2165.55     71.41 o 
   5   2   0     4949.43     4980.63    138.56 o 
   6   2   0    13537.22    13498.01    359.00 o 
   7   2   0     3617.22     3508.57    170.34 o 
   8   2   0     9970.13     9710.77    330.76 o 
   9   2   0      741.91      867.61     99.17 o 
  10   2   0       42.44       70.54     75.84 o 
  11   2   0       42.70       29.07     89.29 o 
   1   3   0     2245.98     2295.86     79.41 o 
   2   3   0    70505.82    71765.90   1647.76 o 
   3   3   0     4728.78     4930.36    128.83 o 
   4   3   0    10269.36    10178.48    272.56 o 
   5   3   0     2254.03     2348.88    116.61 o 
   6   3   0    19847.77    20314.60    523.78 o 
   7   3   0        5.21       79.00     44.76 o 
   8   3   0     2549.81     2515.18    165.72 o 
   9   3   0       16.09       57.06     65.03 o 
  10   3   0      495.06      455.24     92.21 o 
  11   3   0      114.96      241.58    211.17 o 
   0   4   0    14554.46    14787.93    695.21 o 
   1   4   0    18474.52    18136.59    529.35 o 
   2   4   0    10476.45    10819.35    258.65 o 
   3   4   0     9012.81     8980.56    281.56 o 
   4   4   0     3740.37     3896.74    175.42 o 
   5   4   0      260.18      265.08     37.66 o 
   6   4   0    17692.12    18593.71    685.65 o 
   7   4   0       43.05       -7.52     43.00 o 
   8   4   0     4344.91     3966.55    171.99 o 
   9   4   0       94.49      172.73     66.44 o 
  10   4   0     1489.20     1453.72    128.23 o 
  11   4   0       45.63       81.47    206.43 o 
   1   5   0     9693.20     9375.37    257.31 o 
   2   5   0    55791.08    56771.85   1293.16 o 
   3   5   0     2003.74     2107.75     80.54 o 
   4   5   0      928.44     1228.82    110.33 o 
   5   5   0     3464.70     3485.27    164.25 o 
   6   5   0    35720.16    34926.87    956.85 o 
   7   5   0      215.66      323.81     54.32 o 
   8   5   0     5046.03     5136.62    197.62 o 
   9   5   0      322.19      390.61     90.85 o 
  10   5   0       26.11       29.71     80.88 o 
  11   5   0       20.64      -11.82    205.64 o 
   0   6   0    39756.46    38972.41   1784.75 o 
   1   6   0     6065.53     6202.97    166.69 o 
   2   6   0    53787.58    52893.78   1403.55 o 
   3   6   0    11717.71    11902.92    291.84 o 
   4   6   0     1398.28     1470.75     80.71 o 
   5   6   0     2285.17     2070.27     94.84 o 
   6   6   0     1495.95     1542.26     87.77 o 
   7   6   0       76.76       40.08     47.08 o 
   8   6   0      415.26      328.11     60.50 o 
   9   6   0      547.23      491.05     81.27 o 
  10   6   0      481.36      571.14     94.94 o 
   1   7   0     5696.72     5478.93    170.14 o 
   2   7   0    28038.34    28080.46    757.64 o 
   3   7   0     2929.87     3083.25     99.98 o 
   4   7   0      843.19      817.97     52.24 o 
   5   7   0     3391.45     3456.68    131.51 o 
   6   7   0    14158.66    14210.08    417.93 o 
   7   7   0      312.92      321.54     75.36 o 
   8   7   0     2479.08     2531.88    123.29 o 
   9   7   0      450.70      537.13     90.93 o 
  10   7   0       27.21      -73.84     73.84 o 
   0   8   0    45812.09    46271.13   2506.96 o 
   1   8   0      674.14      676.68     71.57 o 
   2   8   0     1213.72     1214.94     54.58 o 
   3   8   0      174.37      226.78     27.23 o 
   4   8   0      162.50      239.11     54.14 o 
   5   8   0     7544.59     7062.07    228.73 o 
   6   8   0     3179.21     3328.77    136.92 o 
   7   8   0     2872.07     2980.55    135.21 o 
   8   8   0     2574.10     2289.04    119.78 o 
   9   8   0     1162.95     1315.79    144.26 o 
  10   8   0        4.02       80.66     81.75 o 
   1   9   0      134.16      159.66     34.76 o 
   2   9   0     5472.53     5709.55    171.44 o 
   3   9   0     6120.01     5880.10    187.72 o 
   4   9   0     8268.38     7983.29    272.91 o 
   5   9   0     1227.63     1383.61    135.67 o 
   6   9   0     1402.31     1226.82     84.46 o 
   7   9   0        4.60        3.96     53.16 o 
   8   9   0       50.60       80.47     66.37 o 
   9   9   0       51.27       57.84     76.41 o 
  10   9   0      102.21      203.15    114.20 o 
   0  10   0    23902.29    23027.21   1101.48 o 
   1  10   0    10463.83     9964.24    292.37 o 
   2  10   0     7963.93     7498.07    267.06 o 
   3  10   0       22.61       10.32     29.88 o 
   4  10   0       80.50      121.72     51.96 o 
   5  10   0       90.25       84.79     54.51 o 
   6  10   0     3457.71     3345.99    160.81 o 
   7  10   0     2254.39     2268.43    139.60 o 
   8  10   0     3565.29     3593.55    160.54 o 
   9  10   0       37.64       75.92     75.35 o 
   1  11   0      538.55      582.13     44.13 o 
   2  11   0     2015.61     1974.80    113.75 o 
   3  11   0    17245.69    16964.96    486.17 o 
   4  11   0     5179.97     5397.10    203.24 o 
   5  11   0     2593.81     2702.35    156.10 o 
   6  11   0      213.32      352.41     80.73 o 
   7  11   0        8.79     -120.34    120.34 o 
   8  11   0        0.03       48.56     85.65 o 
   9  11   0        3.91      -88.47     90.74 o 
   0  12   0    23402.75    23552.54   1136.49 o 
   1  12   0    13568.35    13365.97    433.15 o 
   2  12   0      207.87      317.14     54.76 o 
   3  12   0      613.20      586.08     88.68 o 
   4  12   0     2385.05     2352.61    214.52 o 
   5  12   0      292.11      218.50     73.63 o 
   6  12   0      328.83      443.14     89.14 o 
   7  12   0     1701.79     1892.85    149.51 o 
   8  12   0      316.70      266.49    102.74 o 
   9  12   0       39.30      371.26    197.76 o 
   1  13   0        5.63       41.70     54.00 o 
   2  13   0      915.44      936.59     99.96 o 
   3  13   0     4717.68     5024.29    266.80 o 
   4  13   0       14.00      -76.55     86.35 o 
   5  13   0     1160.51     1138.49    147.40 o 
   6  13   0      962.95     1013.12    144.26 o 
   7  13   0       21.31       62.32    110.80 o 
   8  13   0       31.18     -120.56    120.56 o 
   0  14   0     1110.16     1369.21    158.96 o 
   1  14   0      809.46      842.49     76.89 o 
   2  14   0      308.59      254.37     77.74 o 
   3  14   0       61.70      -30.23     75.95 o 
   4  14   0      242.90      322.79     92.89 o 
   5  14   0     1981.64     1761.75    173.68 o 
   6  14   0       62.45      102.95    114.42 o 
   7  14   0      978.79      880.83    158.78 o 
   1  15   0     1586.76     1733.06    133.55 o 
   2  15   0      939.80     1080.60    112.28 o 
   3  15   0      881.07      851.26    190.28 o 
   4  15   0      155.19       62.89     95.65 o 
   5  15   0      977.40      795.51    137.01 o 
   6  15   0      808.82     1161.50    169.60 o 
   7  15   0       84.02       92.97    184.22 o 
   0  16   0       64.05       52.55     73.31 o 
   1  16   0      464.38      434.60     89.86 o 
   2  16   0      145.29      161.94     93.18 o 
   3  16   0     1123.88     1290.87    143.48 o 
   4  16   0      155.85      196.59    101.55 o 
   5  16   0     1262.07     1149.24    165.80 o 
   6  16   0      201.91      405.25    155.98 o 
   1  17   0      953.98      990.38    114.74 o 
   2  17   0       69.71       85.95     91.47 o 
   3  17   0      140.08      -44.77     97.33 o 
   4  17   0       15.39       -3.66    100.73 o 
   5  17   0      512.32      323.61    393.19 o 
   0  18   0      431.00      784.24    155.58 o 
   1  18   0     1029.65     1017.82    250.46 o 
   2  18   0       35.29      140.31    119.32 o 
   3  18   0      667.24      670.65    129.79 o 
   4  18   0       62.32      110.94    238.26 o 
   1  19   0       46.79       -8.60    134.47 o 
   2  19   0        0.54      -70.92    155.09 o 
   3  19   0      431.32      158.88    263.85 o 
 -11   0   1      865.79      589.57    153.86 o 
  -9   0   1      633.11      820.16    140.74 o 
  -7   0   1      370.32      484.99     87.36 o 
  -5   0   1    10583.05    10691.62    379.70 o 
  -3   0   1     3766.28     3818.90    149.63 o 
  -1   0   1    39272.41    41484.95   1843.52 o 
   1   0   1    82359.15    86671.79   3292.66 o 
   3   0   1    91079.77    90945.36   2629.49 o 
   5   0   1     4994.13     5216.75    177.17 o 
   7   0   1      421.07      425.29     76.64 o 
   9   0   1     1786.46     1666.04    180.34 o 
  11   0   1      206.37      268.39    143.00 o 
 -11   1   1     1207.86      941.00    121.97 o 
 -10   1   1        2.85      -12.77     77.03 o 
  -9   1   1      215.06      344.09     96.47 o 
  -8   1   1       98.78       57.10     58.14 o 
  -7   1   1    10888.55    10939.77    433.32 o 
  -6   1   1     1871.68     1845.45     98.73 o 
  -5   1   1    44765.00    44805.09   1037.38 o 
  -4   1   1     6663.91     6952.83    179.88 o 
  -3   1   1     8382.15     8156.85    202.51 o 
  -2   1   1     3422.62     3675.33    120.75 o 
  -1   1   1    83950.05    86745.84   2259.97 o 
   0   1   1      253.24      311.34     15.59 o 
   1   1   1     4075.31     4396.25    107.16 o 
   2   1   1     1264.69     1325.03     50.49 o 
   3   1   1    68383.46    68472.94   1574.81 o 
   4   1   1     7506.08     7443.88    219.86 o 
   5   1   1     2135.49     2203.58     75.18 o 
   6   1   1     1338.39     1490.54     74.55 o 
   7   1   1    22009.69    22695.35   1076.80 o 
   8   1   1      733.76      687.31     83.41 o 
   9   1   1     1107.26      778.84     93.77 o 
  10   1   1      267.83      218.91    114.85 o 
  11   1   1      182.62      131.75    188.17 o 
 -11   2   1       37.43      -80.55     80.55 o 
 -10   2   1      184.13      112.28    106.16 o 
  -9   2   1     1457.19     1422.87    120.55 o 
  -8   2   1     4570.51     4616.15    191.27 o 
  -7   2   1     7959.80     8290.58    283.23 o 
  -6   2   1      388.28      343.34     45.44 o 
  -5   2   1    42719.81    43677.92   1087.37 o 
  -4   2   1     2083.88     2121.06     81.73 o 
  -3   2   1      564.49      729.11     46.63 o 
  -2   2   1    32489.96    34355.45    849.65 o 
  -1   2   1     6115.19     6217.27    158.48 o 
   1   2   1    85116.57    90684.34   2203.72 o 
   2   2   1    96580.06   100244.34   2675.15 o 
   3   2   1    10464.71    10371.71    252.00 o 
   4   2   1      212.83      250.56     24.60 o 
   5   2   1     1188.56     1262.19     90.25 o 
   6   2   1     4441.37     4462.11    171.53 o 
   7   2   1     3892.30     3994.00    210.63 o 
   8   2   1     1468.97     1446.45    100.62 o 
   9   2   1     5603.17     4919.97    226.34 o 
  10   2   1       45.79      -48.98     75.33 o 
  11   2   1      236.15       37.04    186.75 o 
 -11   3   1     1112.50     1159.23    251.34 o 
 -10   3   1      241.17      223.84     86.78 o 
  -9   3   1     1612.34     1514.62    107.08 o 
  -8   3   1      276.53      210.51     65.51 o 
  -7   3   1     3489.95     3491.17    139.61 o 
  -6   3   1     4676.45     4618.39    148.08 o 
  -5   3   1     8573.46     8413.12    234.98 o 
  -4   3   1    19087.87    19227.03    493.72 o 
  -3   3   1    22777.09    22809.93    572.23 o 
  -2   3   1     5706.76     5878.59    146.33 o 
  -1   3   1    61526.82    62024.42   1507.99 o 
   0   3   1     3984.72     4288.33    175.33 o 
   1   3   1     7896.86     8008.97    276.14 o 
   2   3   1     3916.43     4047.39    113.83 o 
   3   3   1    18999.35    18902.04    482.66 o 
   4   3   1    10936.20    11201.58    274.88 o 
   5   3   1    11298.70    11247.35    341.77 o 
   6   3   1     3627.03     3528.74    136.01 o 
   7   3   1    10861.61    11042.99    395.38 o 
   8   3   1     2820.55     2690.14    165.31 o 
   9   3   1      286.31      168.58     72.85 o 
  10   3   1      383.70      346.81     91.16 o 
  11   3   1      167.77      -75.33    185.80 o 
 -11   4   1      200.07      464.12    237.97 o 
 -10   4   1      524.28      454.39     93.43 o 
  -9   4   1      142.04      245.72     69.90 o 
  -8   4   1      392.10      581.07     69.66 o 
  -7   4   1    10964.48    11607.91    350.81 o 
  -6   4   1       19.11       34.24     36.83 o 
  -5   4   1    50693.19    51345.22   1277.83 o 
  -4   4   1     1012.12      939.80     50.41 o 
  -3   4   1       63.28       54.81     21.19 o 
  -2   4   1      485.79      441.76     39.93 o 
  -1   4   1    23909.80    25845.13    689.75 o 
   0   4   1    76434.70    72017.27   2294.29 o 
   1   4   1   143008.61   142701.19   3722.82 o 
   2   4   1     3020.55     3039.10     89.49 o 
   3   4   1     3031.02     3214.73    100.18 o 
   4   4   1    19025.27    19504.04    503.57 o 
   5   4   1        5.77       10.05     24.30 o 
   6   4   1       75.85      107.00     44.46 o 
   7   4   1     3826.03     3827.94    217.24 o 
   8   4   1      336.43      534.87     72.32 o 
   9   4   1     9197.80     8633.71    412.87 o 
  10   4   1      105.95      203.75     84.12 o 
  11   4   1       65.96      240.16    204.07 o 
 -10   5   1      572.94      446.20     95.35 o 
  -9   5   1     1370.49     1290.74    103.61 o 
  -8   5   1        1.66       12.49     55.81 o 
  -7   5   1      238.98      285.68     61.68 o 
  -6   5   1      198.97      175.45     46.69 o 
  -5   5   1     2616.72     2827.33    111.47 o 
  -4   5   1     3468.37     3465.81    111.64 o 
  -3   5   1    45923.96    46187.99   1069.44 o 
  -2   5   1     9577.30     9978.04    281.36 o 
  -1   5   1    20738.12    20533.28    961.88 o 
   0   5   1       12.90       32.47     26.93 o 
   1   5   1     1519.86     1633.72     53.54 o 
   2   5   1      734.40      671.32     30.84 o 
   3   5   1    19186.24    19495.83    499.25 o 
   4   5   1     6965.84     6902.47    281.45 o 
   5   5   1    17868.46    18362.43    523.23 o 
   6   5   1      578.05      706.86     68.81 o 
   7   5   1     3687.24     3717.52    163.98 o 
   8   5   1       90.38      131.64     55.55 o 
   9   5   1       10.87       30.55     62.27 o 
  10   5   1       34.06        1.37     80.93 o 
 -10   6   1       21.57       24.21     70.08 o 
  -9   6   1      286.24      182.23     70.87 o 
  -8   6   1       62.66       34.46     50.59 o 
  -7   6   1     3346.54     3288.78    175.11 o 
  -6   6   1     3443.19     3433.67    145.56 o 
  -5   6   1     5059.29     4546.48    159.11 o 
  -4   6   1       24.57       -4.25     23.19 o 
  -3   6   1    16609.25    16760.31    399.56 o 
  -2   6   1     4038.99     4485.46    129.42 o 
  -1   6   1     2146.46     2249.08     99.88 o 
   0   6   1    10597.46    10480.53    358.84 o 
   1   6   1   170642.27   167779.52   4407.86 o 
   2   6   1    28996.04    30476.85    752.87 o 
   3   6   1     4075.47     3963.70    121.18 o 
   4   6   1      139.12      146.78     32.01 o 
   5   6   1     7165.89     7167.90    290.83 o 
   6   6   1       41.13       83.40     45.87 o 
   7   6   1      661.51      616.28     66.55 o 
   8   6   1      677.82      643.91     72.07 o 
   9   6   1     2249.29     2131.19    226.36 o 
  10   6   1      245.16      173.79     89.14 o 
 -10   7   1      508.97      532.89     92.20 o 
  -9   7   1      157.87      181.69     69.34 o 
  -8   7   1      688.93      744.82     91.54 o 
  -7   7   1     1369.77     1355.99     87.39 o 
  -6   7   1     1404.08     1512.65     93.10 o 
  -5   7   1     3696.30     3806.14    141.58 o 
  -4   7   1      314.28      256.27     31.59 o 
  -3   7   1    25161.31    24891.14    674.58 o 
  -2   7   1    37744.20    38508.18    948.28 o 
  -1   7   1     9595.65     9651.15    322.70 o 
   0   7   1       17.12        1.13     32.52 o 
   1   7   1    13185.21    13425.42    373.03 o 
   2   7   1      327.30      344.60     25.54 o 
   3   7   1    23001.28    22975.38    631.02 o 
   4   7   1     2089.24     2146.31     92.79 o 
   5   7   1     5528.47     5255.32    245.20 o 
   6   7   1    11108.78    11504.96    350.99 o 
   7   7   1     4318.50     3942.60    157.05 o 
   8   7   1      324.73      348.65     79.02 o 
   9   7   1       33.88       48.16     65.51 o 
  10   7   1       53.93       25.81     78.84 o 
 -10   8   1      462.43      456.98     92.38 o 
  -9   8   1       91.96      106.53     70.50 o 
  -8   8   1      364.45      292.06     64.19 o 
  -7   8   1     3875.38     3745.62    153.77 o 
  -6   8   1     9435.23     9811.29    348.34 o 
  -5   8   1     3646.95     3486.22    158.21 o 
  -4   8   1    13553.46    13228.62    375.94 o 
  -3   8   1      358.97      334.85     30.64 o 
  -2   8   1       14.82       -4.13     22.82 o 
  -1   8   1      874.30      914.20     61.29 o 
   0   8   1     5566.41     5339.38    209.19 o 
   1   8   1    35004.15    35116.06    943.90 o 
   2   8   1    12898.65    12974.62    361.01 o 
   3   8   1     1180.23     1166.89     73.75 o 
   4   8   1     2365.82     2296.19    132.54 o 
   5   8   1     4464.26     4227.84    162.86 o 
   6   8   1     1310.59     1338.53     87.41 o 
   7   8   1     2441.88     2217.64    148.39 o 
   8   8   1     1601.71     1483.11    101.58 o 
   9   8   1      717.53      696.52     92.42 o 
  10   8   1     1230.50     1225.30    132.97 o 
 -10   9   1      233.43      212.36    117.28 o 
  -9   9   1        1.29      -17.17     70.27 o 
  -8   9   1     1551.87     1806.08    110.67 o 
  -7   9   1     3284.11     3010.98    133.90 o 
  -6   9   1     1361.45     1368.40     85.60 o 
  -5   9   1     7136.96     6804.01    243.46 o 
  -4   9   1      389.89      491.47     78.43 o 
  -3   9   1     3011.97     2836.50    104.40 o 
  -2   9   1    18265.64    17575.68    449.68 o 
  -1   9   1     1616.85     1858.62     89.00 o 
   0   9   1     1741.59     1588.23     98.24 o 
   1   9   1     7340.92     6878.19    205.79 o 
   2   9   1     3255.69     3209.38    121.92 o 
   3   9   1    17193.05    16995.36    480.26 o 
   4   9   1     1211.69     1259.24     88.92 o 
   5   9   1      201.01      198.64     73.31 o 
   6   9   1     6774.80     6792.53    231.68 o 
   7   9   1     3510.38     3324.18    163.48 o 
   8   9   1      120.91      141.09     64.11 o 
   9   9   1       19.40      125.65     71.84 o 
  10   9   1        0.31       -3.15    212.73 o 
  -9  10   1      414.01      395.15     79.08 o 
  -8  10   1      823.34      980.82     88.39 o 
  -7  10   1     2179.81     2051.04    154.27 o 
  -6  10   1      282.19      301.13     66.46 o 
  -5  10   1     5230.45     4914.07    192.41 o 
  -4  10   1     3920.82     4024.53    210.84 o 
  -3  10   1     2489.10     2542.95     98.11 o 
  -2  10   1     6146.69     5919.08    244.11 o 
  -1  10   1       44.22       83.44     27.19 o 
   0  10   1     5834.14     5553.68    270.34 o 
   1  10   1     1607.26     1738.64     75.09 o 
   2  10   1    10229.66    10490.64    307.81 o 
   3  10   1       26.79       96.00     45.65 o 
   4  10   1     3418.92     3375.76    151.79 o 
   5  10   1      303.95      362.72     65.08 o 
   6  10   1      470.61      423.29     77.88 o 
   7  10   1     2693.12     2568.14    165.26 o 
   8  10   1      202.71      195.13     75.08 o 
   9  10   1      565.41      569.77     92.32 o 
  -9  11   1        5.22        4.28     89.98 o 
  -8  11   1      603.71      525.79     98.66 o 
  -7  11   1     1190.33     1160.37    104.43 o 
  -6  11   1        6.46      -26.80     58.52 o 
  -5  11   1     3252.82     3367.98    199.98 o 
  -4  11   1     3672.54     3510.39    146.58 o 
  -3  11   1       61.54      125.45     35.36 o 
  -2  11   1     1686.42     1621.55     78.42 o 
  -1  11   1     4205.94     3937.44    135.33 o 
   0  11   1     6773.45     6554.58    260.04 o 
   1  11   1      625.70      752.71     63.38 o 
   2  11   1      710.80      799.42    110.89 o 
   3  11   1     5018.51     5431.56    246.86 o 
   4  11   1     1311.42     1262.04     97.59 o 
   5  11   1       12.79       96.55     67.83 o 
   6  11   1     1315.67     1378.17    157.13 o 
   7  11   1     2580.39     2545.82    167.76 o 
   8  11   1      355.93      124.68    106.58 o 
   9  11   1      237.16      147.89     96.76 o 
  -9  12   1        6.07      -54.52    169.40 o 
  -8  12   1      829.80      961.85    184.83 o 
  -7  12   1       12.10      -60.76     87.71 o 
  -6  12   1       21.70        7.64     88.73 o 
  -5  12   1     1469.01     1950.59    172.78 o 
  -4  12   1     1246.50     1127.63    129.91 o 
  -3  12   1     2091.01     1798.74    107.95 o 
  -2  12   1     1889.88     1931.13     95.35 o 
  -1  12   1      109.69      161.17     34.58 o 
   0  12   1    14235.70    13448.36    487.44 o 
   1  12   1     6468.90     6661.36    238.72 o 
   2  12   1     2420.43     2289.88    169.07 o 
   3  12   1     3731.19     3827.36    299.65 o 
   4  12   1     6487.70     6760.00    280.18 o 
   5  12   1       23.92       -6.81     64.46 o 
   6  12   1      567.27      594.66     96.49 o 
   7  12   1      172.53      122.58     95.60 o 
   8  12   1      109.60      182.30     95.50 o 
   9  12   1      246.05      212.48    127.85 o 
  -8  13   1       47.34       12.63    124.34 o 
  -7  13   1       39.26       65.29    111.77 o 
  -6  13   1       58.67      140.27    102.24 o 
  -5  13   1      736.88      752.61    174.32 o 
  -4  13   1     4246.31     4538.01    258.95 o 
  -3  13   1      264.86      335.53     88.48 o 
  -2  13   1     1013.96      866.68     94.12 o 
  -1  13   1     5026.40     5087.29    197.42 o 
   0  13   1     1334.68     1185.48    103.56 o 
   1  13   1      362.51      224.18     51.59 o 
   2  13   1      790.87      705.25     90.79 o 
   3  13   1      157.54      109.65     78.51 o 
   4  13   1     3384.81     3504.83    222.84 o 
   5  13   1      474.09      254.58    100.25 o 
   6  13   1      391.14      595.42    129.90 o 
   7  13   1      739.80      995.36    156.55 o 
   8  13   1      221.31      387.22    154.27 o 
  -7  14   1        5.59       48.22    122.08 o 
  -6  14   1     1402.63     1486.10    175.88 o 
  -5  14   1     1520.43     1496.91    166.56 o 
  -4  14   1     1682.34     1752.29    260.01 o 
  -3  14   1     2765.70     3105.49    280.96 o 
  -2  14   1      967.59      908.63    101.55 o 
  -1  14   1      277.73      232.77     56.57 o 
   0  14   1     1285.24     1175.11    105.81 o 
   1  14   1     5441.60     5346.91    273.44 o 
   2  14   1       38.98      -43.26     64.31 o 
   3  14   1      817.53      759.58    112.73 o 
   4  14   1      228.04      182.70     93.76 o 
   5  14   1       37.77      -43.17    118.15 o 
   6  14   1      706.63      747.93    140.29 o 
   7  14   1      180.54      220.05    132.63 o 
  -7  15   1        1.10      -94.23    197.13 o 
  -6  15   1       68.85       16.80    108.52 o 
  -5  15   1       46.07      -29.33    107.65 o 
  -4  15   1      526.04      616.52    121.00 o 
  -3  15   1       39.57       54.01     82.29 o 
  -2  15   1     3827.58     3411.10    209.94 o 
  -1  15   1      782.40      910.52    101.73 o 
   0  15   1      251.46      105.36     54.84 o 
   1  15   1       62.47      192.09     74.54 o 
   2  15   1       95.96      194.80     79.07 o 
   3  15   1        0.42       -9.70     75.50 o 
   4  15   1     1681.65     2231.56    188.31 o 
   5  15   1      294.83      412.95    123.79 o 
   6  15   1      797.30      975.99    164.45 o 
  -6  16   1     1228.60     1478.27    196.40 o 
  -5  16   1      759.17      719.92    151.49 o 
  -4  16   1      119.03      189.18    111.28 o 
  -3  16   1        0.22      -32.18     91.76 o 
  -2  16   1        0.21      -37.80     75.60 o 
  -1  16   1     1132.56      906.84    110.03 o 
   0  16   1     1308.82     1380.44    101.45 o 
   1  16   1      238.52      412.62     95.06 o 
   2  16   1     2262.23     2252.99    178.14 o 
   3  16   1      270.37      222.02     96.60 o 
   4  16   1       21.36      -99.74     99.74 o 
   5  16   1       14.10      116.30    119.71 o 
   6  16   1       14.94       12.29    204.69 o 
  -5  17   1      133.13       99.04    167.98 o 
  -4  17   1       99.75      150.67    115.65 o 
  -3  17   1       25.77       63.68    102.02 o 
  -2  17   1     2766.33     2899.69    216.07 o 
  -1  17   1       11.87      -50.03     71.97 o 
   0  17   1       23.54      -58.40     67.41 o 
   1  17   1      184.10      159.87     85.30 o 
   2  17   1        3.21       41.57     93.34 o 
   3  17   1      246.75      202.67    103.71 o 
   4  17   1      678.22      902.58    385.59 o 
   5  17   1       28.39       65.59    171.78 o 
  -4  18   1        5.21      448.46    271.82 o 
  -3  18   1        1.13       40.63    106.52 o 
  -2  18   1      308.71       75.29    106.35 o 
  -1  18   1       53.24       75.36     88.74 o 
   0  18   1     1066.28     1115.30    131.11 o 
   1  18   1      102.21      159.91     90.45 o 
   2  18   1     1980.21     1746.47    173.48 o 
   3  18   1       52.19       49.17    111.85 o 
   4  18   1      236.06      409.60    312.20 o 
  -3  19   1        0.24      171.29    238.89 o 
  -2  19   1      635.35      847.60    277.12 o 
  -1  19   1       87.96      -26.44     91.01 o 
   0  19   1      107.24       95.40     97.47 o 
   1  19   1      309.54      596.08    122.37 o 
   2  19   1        4.02      -54.39    110.77 o 
 -10   0   2     1114.38      871.24    155.14 o 
  -8   0   2      176.35      170.13     80.46 o 
  -6   0   2      129.75      178.63     48.04 o 
  -4   0   2    32957.54    33312.28   1100.97 o 
  -2   0   2     4391.20     4975.23    173.82 o 
   0   0   2    29583.88    29436.87   1108.67 o 
   2   0   2   119363.88   118616.96   4503.93 o 
   4   0   2    81287.32    83194.16   2710.40 o 
   6   0   2     2335.14     2425.13    120.98 o 
   8   0   2       37.52      -29.88     90.22 o 
  10   0   2     1694.68     1720.89    200.30 o 
 -11   1   2        0.06      -86.63     86.63 o 
 -10   1   2     2235.13     2279.71    158.34 o 
  -9   1   2        3.64      -70.19     70.19 o 
  -8   1   2     1393.71     1316.35    100.32 o 
  -7   1   2     1660.07     1627.24    115.92 o 
  -6   1   2    12947.77    12926.52    346.57 o 
  -5   1   2     2338.51     2256.52     93.98 o 
  -4   1   2    19921.13    19726.77    468.84 o 
  -3   1   2    15363.58    16182.58    382.61 o 
  -2   1   2    36206.73    37275.74    857.48 o 
  -1   1   2     8389.89     8893.61    336.37 o 
   0   1   2    67305.00    66179.24   1904.90 o 
   1   1   2      938.70      972.57     27.37 o 
   2   1   2    37620.87    39178.69    900.22 o 
   3   1   2       76.06      110.13     18.47 o 
   4   1   2    37569.39    37476.07    874.97 o 
   5   1   2     1950.53     1906.25     88.11 o 
   6   1   2     2192.88     2268.18     87.22 o 
   7   1   2     2955.15     3268.32    145.95 o 
   8   1   2    12751.27    11506.40    596.53 o 
   9   1   2      235.28      293.03     84.92 o 
  10   1   2       67.27        7.56     85.83 o 
 -11   2   2      234.52      182.32     96.89 o 
 -10   2   2      148.73      200.71    105.09 o 
  -9   2   2     2733.28     2604.45    145.32 o 
  -8   2   2     1485.43     1583.73    110.60 o 
  -7   2   2       87.13      145.41     43.88 o 
  -6   2   2    11691.20    11836.30    321.49 o 
  -5   2   2    13464.29    14041.45    370.79 o 
  -4   2   2    68276.13    70873.74   1747.19 o 
  -3   2   2    30833.74    32106.41    745.70 o 
  -2   2   2     3735.19     3618.09     92.30 o 
  -1   2   2      563.74      645.09     26.86 o 
   0   2   2     1271.56     1319.52     48.08 o 
   1   2   2    44145.54    46700.89    957.04 o 
   2   2   2    82468.65    83873.74   2052.31 o 
   3   2   2    18780.74    19094.47    450.45 o 
   4   2   2    20582.77    20471.12    456.52 o 
   5   2   2     9609.24     9006.46    220.50 o 
   6   2   2       52.61       71.23     31.16 o 
   7   2   2      714.49      632.04     64.34 o 
   8   2   2     1935.28     1912.68    210.16 o 
   9   2   2      243.06      295.71     79.71 o 
  10   2   2     3155.12     2746.60    173.68 o 
 -11   3   2        3.40      -25.50    167.36 o 
 -10   3   2     2898.24     2598.72    170.83 o 
  -9   3   2       48.70      -39.73     62.79 o 
  -8   3   2      676.45      790.15     85.50 o 
  -7   3   2     4659.36     4751.99    341.33 o 
  -6   3   2     9462.44     9054.19    290.72 o 
  -5   3   2    11562.23    11661.37    313.91 o 
  -4   3   2     8130.13     8670.96    234.37 o 
  -3   3   2    12959.36    13262.09    339.13 o 
  -2   3   2    59108.53    59373.13   1460.84 o 
  -1   3   2    48033.70    48930.65   1190.59 o 
   0   3   2    17285.11    17498.13    567.68 o 
   1   3   2      571.59      659.33     30.55 o 
   2   3   2    26642.15    26675.70    662.24 o 
   3   3   2     2946.76     3032.19     95.40 o 
   4   3   2    36958.97    36463.48    850.83 o 
   5   3   2     1849.91     1733.14     66.75 o 
   6   3   2     5961.28     5869.20    234.39 o 
   7   3   2     8078.78     8366.45    329.50 o 
   8   3   2     6147.82     6337.64    290.88 o 
   9   3   2      994.01      940.86    100.59 o 
  10   3   2       52.60      -57.01     75.80 o 
 -10   4   2       11.42       11.36     78.71 o 
  -9   4   2      167.03      134.48     69.89 o 
  -8   4   2      553.28      636.60     78.77 o 
  -7   4   2     1275.93     1282.45     82.61 o 
  -6   4   2    16214.34    16593.16    437.42 o 
  -5   4   2      485.24      690.72     81.05 o 
  -4   4   2    41445.76    41030.08   1022.24 o 
  -3   4   2      100.99      116.30     16.25 o 
  -2   4   2     2398.00     2302.27     60.87 o 
  -1   4   2    20814.97    22216.99   1453.81 o 
   0   4   2    14231.76    15490.48    508.62 o 
   1   4   2       42.52      124.75     43.43 o 
   2   4   2    33567.00    32999.36    817.10 o 
   3   4   2    47548.18    47773.44   1193.42 o 
   4   4   2      133.30      193.15     51.80 o 
   5   4   2      342.85      357.84     55.61 o 
   6   4   2      411.22      448.91     57.74 o 
   7   4   2     1111.95     1133.03     74.91 o 
   8   4   2     1314.60     1386.37    161.54 o 
   9   4   2        6.12       51.42     69.18 o 
  10   4   2     2596.38     2444.14    164.88 o 
 -10   5   2     2374.72     1925.08    129.21 o 
  -9   5   2      148.13      119.99     95.47 o 
  -8   5   2      987.71     1054.62    133.51 o 
  -7   5   2      574.49      677.41     65.54 o 
  -6   5   2     5135.29     4800.40    170.54 o 
  -5   5   2      642.35      636.02     48.32 o 
  -4   5   2     2061.51     2151.23     79.27 o 
  -2   5   2    50257.54    50430.09   1234.07 o 
  -1   5   2    27638.94    27844.94    811.18 o 
   0   5   2     7903.13     8141.07    282.47 o 
   1   5   2     2426.52     2590.52     85.86 o 
   2   5   2    17228.17    16221.09   1578.21 o 
   3   5   2       43.35        4.13     19.94 o 
   4   5   2    11877.04    11574.58    312.06 o 
   5   5   2     2849.55     3010.93    109.26 o 
   6   5   2     4601.72     4696.16    171.55 o 
   7   5   2     3437.74     3766.06    151.90 o 
   8   5   2     1798.44     2123.54    162.77 o 
   9   5   2        2.50       63.75     69.40 o 
  10   5   2       94.05       59.60     84.14 o 
 -10   6   2      187.64      165.21     75.29 o 
  -9   6   2      608.60      772.03     87.56 o 
  -8   6   2      121.80       43.59     77.03 o 
  -7   6   2     1306.80     1305.68     91.93 o 
  -6   6   2      688.56      811.18     65.90 o 
  -5   6   2     1052.67     1056.85     60.63 o 
  -4   6   2    16600.78    16134.34    415.23 o 
  -3   6   2       59.76       71.57     17.77 o 
  -2   6   2    12815.22    12838.32    327.91 o 
  -1   6   2        9.07       19.47     13.71 o 
   0   6   2     1687.54     1744.59    102.03 o 
   1   6   2    27713.50    26970.57    721.30 o 
   2   6   2   109020.38   106618.84   2798.79 o 
   3   6   2     2542.44     2653.71     92.15 o 
   4   6   2    15894.65    15762.97    414.88 o 
   5   6   2     3086.75     3208.26    131.10 o 
   6   6   2     2026.74     2148.18    121.15 o 
   7   6   2       53.48        1.92     47.56 o 
   8   6   2        6.08      135.07     67.77 o 
   9   6   2      440.98      427.85     82.52 o 
  10   6   2     1639.51     1421.43    134.48 o 
 -10   7   2      581.64      520.85     90.27 o 
  -9   7   2     1187.99     1088.90    100.42 o 
  -8   7   2     1100.60     1100.43    111.90 o 
  -7   7   2       59.85       86.92     49.45 o 
  -6   7   2     1021.21      876.08     68.14 o 
  -5   7   2     4548.76     4344.00    170.12 o 
  -4   7   2     2578.63     2448.25     70.97 o 
  -3   7   2    13738.87    13218.10    340.43 o 
  -2   7   2    11596.70    11548.05    298.22 o 
  -1   7   2      156.89      168.32     22.82 o 
   0   7   2    18347.87    17244.23    575.25 o 
   1   7   2     1879.40     1795.52     84.90 o 
   2   7   2     3267.65     3167.95     97.19 o 
   3   7   2      686.46      765.71     51.97 o 
   4   7   2     2496.25     2492.01    104.74 o 
   5   7   2     5686.04     5804.68    199.49 o 
   6   7   2     3036.20     2866.31    127.70 o 
   7   7   2      121.87       84.46     52.99 o 
   8   7   2     2585.13     2694.99    133.09 o 
   9   7   2      582.24      776.74     96.31 o 
  10   7   2        0.34        9.21     90.05 o 
 -10   8   2       56.01      -14.08     82.34 o 
  -9   8   2      378.27      457.77     82.01 o 
  -8   8   2      620.10      574.81     70.84 o 
  -7   8   2     5775.53     5960.02    207.23 o 
  -6   8   2       28.53       16.19     43.68 o 
  -5   8   2     4536.58     4712.08    166.95 o 
  -4   8   2    30459.55    28761.14    857.79 o 
  -3   8   2     8602.94     8801.51    237.36 o 
  -2   8   2     5524.80     5535.82    155.40 o 
  -1   8   2    18336.06    18130.04    610.45 o 
   0   8   2      997.89     1107.85    112.99 o 
   1   8   2    11258.13    11532.54    322.83 o 
   2   8   2    21001.29    21223.42    579.89 o 
   3   8   2     4343.36     4428.14    151.91 o 
   4   8   2    10459.25    10832.21    325.01 o 
   5   8   2     1970.87     1935.50    101.88 o 
   6   8   2      378.11      461.96     67.04 o 
   7   8   2     1858.83     1758.60    105.76 o 
   8   8   2       82.94       95.42     72.37 o 
   9   8   2     1473.33     1385.33    116.91 o 
  10   8   2     1518.14     2233.69    343.34 o 
 -10   9   2      111.06      251.09    118.15 o 
  -9   9   2      731.60      894.67    121.71 o 
  -8   9   2      936.13      819.93     78.51 o 
  -7   9   2      104.68      141.79     75.49 o 
  -6   9   2     1462.68     1526.75     90.95 o 
  -5   9   2     1620.75     1600.32    142.85 o 
  -4   9   2     3424.96     3279.04    175.10 o 
  -3   9   2    10426.72    10316.26    275.38 o 
  -2   9   2     2218.88     2294.73     79.37 o 
  -1   9   2     2345.91     2348.84    104.49 o 
   0   9   2    22090.37    20485.64    686.22 o 
   1   9   2     6909.91     6777.65    201.73 o 
   2   9   2       30.18        5.06     41.95 o 
   3   9   2       41.79       85.05     36.51 o 
   4   9   2     4140.88     4262.04    160.12 o 
   5   9   2     5351.28     5747.05    277.01 o 
   6   9   2     1819.53     1865.66    146.35 o 
   7   9   2      377.21      353.12     65.23 o 
   8   9   2     3194.75     2938.79    155.93 o 
   9   9   2      619.50      753.23     96.33 o 
  -9  10   2      151.64      209.21     78.94 o 
  -8  10   2     1484.97     1539.15    103.69 o 
  -7  10   2      786.71     1078.57     96.09 o 
  -6  10   2      476.92      479.79     72.60 o 
  -5  10   2     1143.44      971.91     79.82 o 
  -4  10   2    24347.81    23922.96    732.84 o 
  -3  10   2     2373.77     2350.17    121.03 o 
  -2  10   2      515.01      488.77     65.61 o 
  -1  10   2      269.04      304.59     52.53 o 
   0  10   2     3674.31     3409.44    236.97 o 
   1  10   2    12255.95    12076.67    383.54 o 
   2  10   2     1189.00     1287.89     77.13 o 
   3  10   2     3395.02     3354.45    144.57 o 
   4  10   2     3121.14     2878.33    217.23 o 
   5  10   2     4813.22     4665.67    217.00 o 
   6  10   2      881.69      888.30    103.42 o 
   7  10   2      384.23      309.92     88.52 o 
   8  10   2       40.93       72.41     84.25 o 
   9  10   2      135.49      251.57     84.94 o 
  -9  11   2      270.34      434.84    174.15 o 
  -8  11   2       69.17      -31.54     82.96 o 
  -7  11   2      933.77      950.04    111.75 o 
  -6  11   2     1878.96     1861.53    135.43 o 
  -5  11   2      220.99      211.55     68.63 o 
  -4  11   2     2081.08     2180.03    127.31 o 
  -3  11   2      906.91      972.02     97.67 o 
  -2  11   2     1255.17     1264.39    127.42 o 
  -1  11   2     8609.32     7974.06    315.62 o 
   0  11   2     3684.16     3637.09    256.28 o 
   1  11   2     3936.32     4005.43    158.87 o 
   2  11   2     3186.46     3352.20    290.16 o 
   3  11   2      764.84      814.78     91.50 o 
   4  11   2     2544.52     2610.17    236.16 o 
   5  11   2      607.38      715.96     92.01 o 
   6  11   2       20.31       39.86     70.58 o 
   7  11   2     2220.34     2400.63    168.40 o 
   8  11   2     1376.52     1453.22    247.39 o 
   9  11   2       48.40       79.05    139.94 o 
  -9  12   2        0.15       26.00    194.92 o 
  -8  12   2        2.21       87.52    114.15 o 
  -7  12   2        3.34       39.67     99.07 o 
  -6  12   2      167.69      174.68     78.71 o 
  -5  12   2      694.42      765.88     90.75 o 
  -4  12   2      229.58      185.91     62.15 o 
  -3  12   2     1720.01     1604.32    103.18 o 
  -2  12   2      216.82      211.21     39.25 o 
  -1  12   2     2540.88     2408.78    117.49 o 
   0  12   2     1924.20     1793.99    138.41 o 
   1  12   2     2357.31     2301.85    117.45 o 
   2  12   2     6452.82     7114.84    295.96 o 
   3  12   2    11140.67    11114.91    488.55 o 
   4  12   2     1274.86      996.19    142.97 o 
   5  12   2     2137.84     2147.74    146.66 o 
   6  12   2      622.17      565.72     95.90 o 
   7  12   2        4.70      113.27     90.40 o 
   8  12   2       16.66       41.27     93.94 o 
  -8  13   2      155.38       99.01    117.94 o 
  -7  13   2     1233.64     1315.96    171.70 o 
  -6  13   2      885.58     1039.08    148.46 o 
  -5  13   2      321.36      388.03    110.26 o 
  -4  13   2      654.04      627.22    108.18 o 
  -3  13   2       68.31        2.43    111.90 o 
  -2  13   2     2881.90     3231.83    144.34 o 
  -1  13   2    10013.06     9491.63    286.90 o 
   0  13   2      288.48      321.19     56.58 o 
   1  13   2     1482.98     1355.77     93.33 o 
   2  13   2     4986.31     5225.74    238.89 o 
   3  13   2      206.99      371.89    150.10 o 
   4  13   2     2920.33     3512.74    222.17 o 
   5  13   2      498.27      425.35    107.70 o 
   6  13   2       34.47       69.80     99.28 o 
   7  13   2     2679.87     3166.77    197.64 o 
   8  13   2      234.34      150.45    114.95 o 
  -7  14   2      573.13      643.60    150.23 o 
  -6  14   2      469.86      293.40    117.50 o 
  -5  14   2     2881.97     2733.10    213.45 o 
  -4  14   2       76.38       89.66     89.87 o 
  -3  14   2     3221.49     2830.02    268.58 o 
  -2  14   2       45.15        9.96     75.15 o 
  -1  14   2       56.54       95.54     53.75 o 
   0  14   2      263.07      241.43     96.44 o 
   1  14   2      198.84      147.62     65.48 o 
   2  14   2     3331.98     3389.04    189.25 o 
   3  14   2     1979.05     1954.21    162.64 o 
   4  14   2        8.76       53.84     88.97 o 
   5  14   2        2.12      -64.66     97.94 o 
   6  14   2      945.34     1149.05    162.61 o 
   7  14   2       89.79      -29.36    122.80 o 
  -7  15   2      233.41       66.98    213.54 o 
  -6  15   2      139.41       25.20    128.03 o 
  -5  15   2        1.50      124.62    110.36 o 
  -4  15   2       29.91       46.63    100.26 o 
  -3  15   2      399.41      260.80    172.33 o 
  -2  15   2     1021.09     1414.98    226.62 o 
  -1  15   2     2817.01     2734.79    140.62 o 
   0  15   2      592.36      591.34     71.27 o 
   1  15   2      124.79       63.07     76.34 o 
   2  15   2     1328.82     1612.79    146.74 o 
   3  15   2       33.58      144.53     91.42 o 
   4  15   2     1156.82     1217.95    145.23 o 
   5  15   2      586.24      619.23    138.41 o 
   6  15   2        9.11      119.25    130.32 o 
  -6  16   2      241.04      190.92    399.98 o 
  -5  16   2      703.99      612.82    148.34 o 
  -4  16   2      588.50      675.13    127.27 o 
  -3  16   2      429.69      302.80    104.11 o 
  -2  16   2       92.31      103.26     84.86 o 
  -1  16   2      219.63      137.43     79.75 o 
   0  16   2     1184.92      933.84    130.75 o 
   1  16   2     1590.33     1775.21    143.17 o 
   2  16   2        5.52      -82.68     82.68 o 
   3  16   2      641.43      634.09    119.24 o 
   4  16   2      386.66      429.65    121.43 o 
   5  16   2      241.60      340.59    138.94 o 
   6  16   2       13.38      -23.01    220.45 o 
  -5  17   2       47.22      451.15    303.34 o 
  -4  17   2        8.70       61.08    119.18 o 
  -3  17   2      752.63      725.32    162.08 o 
  -2  17   2        0.59       64.14     92.06 o 
  -1  17   2     1283.94     1596.37    157.24 o 
   0  17   2       84.93      158.24     66.82 o 
   1  17   2      281.41      316.74     92.27 o 
   2  17   2       26.32        6.34     95.84 o 
   3  17   2       23.41       77.70    106.98 o 
   4  17   2        8.03      188.86    123.67 o 
   5  17   2      708.24     1226.28    304.88 o 
  -4  18   2      313.19      399.21    293.78 o 
  -3  18   2        9.04      -33.23    114.47 o 
  -2  18   2      571.47      514.86    122.82 o 
  -1  18   2       29.02       64.46     90.36 o 
   0  18   2       91.41       67.75    111.91 o 
   1  18   2     1454.38     1362.27    152.65 o 
   2  18   2      160.02      172.30    115.71 o 
   3  18   2      419.38      477.87    136.56 o 
   4  18   2      200.80      559.15    238.60 o 
  -1  19   2      353.39      359.53    152.75 o 
   0  19   2      210.80      450.73    141.30 o 
   1  19   2      172.51       98.07    146.63 o 
   2  19   2       69.11      -52.01    135.09 o 
 -11   0   3     2975.72     2376.33    247.67 o 
  -9   0   3      170.01      272.22    130.80 o 
  -7   0   3     3596.72     3363.90    192.11 o 
  -5   0   3     6273.12     6351.98    240.34 o 
  -3   0   3    35059.55    36578.21   1196.48 o 
  -1   0   3    50302.32    51182.10   1657.87 o 
   1   0   3     4099.62     4333.49    147.94 o 
   3   0   3   192351.84   194334.44   6280.20 o 
   5   0   3     7838.18     6929.45    625.87 o 
   7   0   3     6125.77     6240.14    373.63 o 
   9   0   3      232.12       86.32    107.80 o 
 -11   1   3      504.40      461.95    107.53 o 
 -10   1   3        4.95       -3.77     83.35 o 
  -9   1   3     3681.27     3403.83    166.30 o 
  -8   1   3      416.22      451.24     67.26 o 
  -7   1   3     6566.26     6395.05    214.20 o 
  -6   1   3       41.30       26.44     37.19 o 
  -5   1   3     1151.59     1172.79     55.30 o 
  -4   1   3      885.43      866.96     40.47 o 
  -3   1   3     6365.39     6400.28    159.02 o 
  -2   1   3     1246.10     1320.45     42.21 o 
  -1   1   3   188676.09   182101.55   4458.82 o 
   0   1   3       57.31      140.37     44.16 o 
   1   1   3     8220.69     7953.91    201.83 o 
   2   1   3      107.99      146.41     15.25 o 
   3   1   3    28197.63    29254.69    679.24 o 
   4   1   3       83.49       73.78     22.37 o 
   5   1   3     3986.00     4074.79    153.17 o 
   6   1   3      187.89      192.30     34.41 o 
   7   1   3    13322.84    13408.00    536.62 o 
   8   1   3        0.70      -30.17     61.55 o 
   9   1   3      547.33      520.14     93.75 o 
  10   1   3       19.61      -48.90     88.11 o 
 -11   2   3     1148.97      864.49    146.12 o 
 -10   2   3      236.12      197.54     89.85 o 
  -9   2   3      262.98      179.05     80.71 o 
  -8   2   3        0.06        6.94     56.96 o 
  -7   2   3      377.00      238.76     65.96 o 
  -6   2   3     5012.51     5063.58    160.47 o 
  -5   2   3     9166.91     9666.79    289.77 o 
  -4   2   3    10823.77    11119.17    271.62 o 
  -3   2   3   107558.11   111009.24   2546.20 o 
  -2   2   3     8713.11     9268.13    219.72 o 
  -1   2   3     1492.36     1514.68     48.36 o 
   0   2   3    23552.11    23413.18    683.63 o 
   1   2   3    15354.21    16081.71    353.14 o 
   2   2   3      631.14      757.89     29.07 o 
   3   2   3    55190.89    56751.61   1304.74 o 
   4   2   3     4594.28     4125.83    114.60 o 
   5   2   3     9297.84     8999.40    215.27 o 
   6   2   3      208.86      227.18     38.42 o 
   7   2   3      271.74      106.20     45.32 o 
   8   2   3      228.01      370.29     78.18 o 
   9   2   3       82.29      -26.76     86.98 o 
  10   2   3      152.01      157.23     97.17 o 
 -11   3   3        0.66     -150.56    150.56 o 
 -10   3   3        5.64       33.60     81.49 o 
  -9   3   3     3126.97     3444.34    166.88 o 
  -8   3   3      575.93      545.48     77.91 o 
  -7   3   3     3701.41     3834.81    135.69 o 
  -6   3   3       72.69       68.39     37.52 o 
  -5   3   3    15384.95    16088.70    420.89 o 
  -4   3   3     3546.27     3624.15    112.26 o 
  -3   3   3     3188.49     3393.72     93.19 o 
  -2   3   3     6342.88     6174.19    176.25 o 
  -1   3   3    22678.86    22393.95    594.48 o 
   0   3   3     1230.09     1293.54     46.81 o 
   1   3   3    20226.08    21004.85    517.98 o 
   2   3   3     1802.91     1833.38     53.14 o 
   3   3   3    23021.16    23760.53    557.21 o 
   4   3   3      391.49      448.81     29.92 o 
   5   3   3     9793.87     9113.03    310.11 o 
   6   3   3     1200.07     1275.71     76.06 o 
   7   3   3     1722.68     1542.82     85.65 o 
   8   3   3       44.38       53.48     58.47 o 
   9   3   3     4120.11     3767.07    204.65 o 
  10   3   3       20.25     -103.51    103.51 o 
 -10   4   3       96.49      144.09     79.64 o 
  -9   4   3     1865.35     2043.60    132.57 o 
  -8   4   3     1561.24     1505.51    109.44 o 
  -7   4   3     8998.25     9462.54    296.54 o 
  -6   4   3       51.57       71.05     38.86 o 
  -5   4   3     1113.59     1127.18     60.75 o 
  -4   4   3     1446.68     1482.53     62.72 o 
  -3   4   3   101012.84   100251.16   2296.95 o 
  -2   4   3      203.32      241.37     19.01 o 
  -1   4   3    17217.45    16735.28    413.44 o 
   0   4   3     4439.33     4677.78    137.73 o 
   1   4   3     1641.61     1836.08     73.22 o 
   2   4   3    16382.76    17501.83    411.75 o 
   3   4   3     2147.40     2209.05     77.76 o 
   4   4   3     1554.79     1676.75     71.59 o 
   5   4   3    28067.63    27514.80    658.68 o 
   6   4   3     3777.22     3865.88    137.35 o 
   7   4   3     1170.04     1315.16    113.13 o 
   8   4   3       43.33      -47.87     58.46 o 
   9   4   3      340.10      196.01     77.91 o 
  10   4   3        2.24      -21.13     85.27 o 
 -10   5   3      167.56      211.36     83.86 o 
  -9   5   3     1791.31     1709.03    121.73 o 
  -8   5   3       90.24      106.71     62.73 o 
  -7   5   3      436.91      419.91     58.51 o 
  -6   5   3     1405.72     1519.32     81.41 o 
  -5   5   3    24365.26    24639.05    628.03 o 
  -4   5   3       49.44       -1.42     23.06 o 
  -3   5   3    25698.54    25150.32    630.88 o 
  -2   5   3     3185.21     3006.39     81.17 o 
  -1   5   3     5547.25     5620.28    164.09 o 
   0   5   3      410.92      421.17     40.31 o 
   1   5   3    56776.71    58621.78   1546.21 o 
   2   5   3    13693.22    14197.23    358.08 o 
   3   5   3    23236.27    23689.48    602.92 o 
   4   5   3      127.05      115.03     30.81 o 
   5   5   3    17181.27    16948.32    447.44 o 
   6   5   3       36.03       13.84     43.69 o 
   7   5   3       28.04       20.53     47.31 o 
   8   5   3      571.00      648.81     69.33 o 
   9   5   3     7778.17     7622.84    321.86 o 
  10   5   3      208.57      266.82    103.25 o 
 -10   6   3      447.15      456.07     91.76 o 
  -9   6   3     3756.51     3496.72    174.85 o 
  -8   6   3      343.29      364.46     63.89 o 
  -7   6   3     2469.31     2661.71    122.80 o 
  -6   6   3      545.00      503.69     57.18 o 
  -5   6   3      825.74      931.72     55.60 o 
  -4   6   3       27.75       21.84     23.21 o 
  -3   6   3    21918.42    22207.12    517.47 o 
  -2   6   3    12904.25    12805.87    303.19 o 
  -1   6   3      436.62      506.94     60.05 o 
   0   6   3     2304.26     2238.61    100.54 o 
   1   6   3    22151.13    21922.24    649.81 o 
   2   6   3     7650.27     7783.03    205.68 o 
   3   6   3     8449.35     8000.12    238.39 o 
   4   6   3     8166.26     8171.83    231.03 o 
   5   6   3    48493.44    49305.19   1343.48 o 
   6   6   3     6093.03     5941.33    206.23 o 
   7   6   3      455.33      598.35     64.08 o 
   8   6   3      203.75      124.76     57.17 o 
   9   6   3      199.49      263.81     80.58 o 
  10   6   3       15.21       67.74     95.16 o 
 -10   7   3      121.90      145.47     90.62 o 
  -9   7   3     1765.04     1863.77    158.50 o 
  -8   7   3       53.68      190.94     59.43 o 
  -7   7   3       83.43       70.20     49.40 o 
  -6   7   3     4647.57     4708.17    170.98 o 
  -5   7   3    10339.92    10204.67    280.37 o 
  -4   7   3      194.46      152.07     33.45 o 
  -3   7   3     8051.33     7728.99    192.93 o 
  -2   7   3      968.21     1138.51     65.68 o 
  -1   7   3    12669.93    12545.67    378.10 o 
   0   7   3     9312.86     9053.81    317.84 o 
   1   7   3    11618.23    11592.30    357.24 o 
   2   7   3     9671.57     9462.80    270.12 o 
   3   7   3    13976.86    13280.50    378.53 o 
   4   7   3     2210.57     2199.45    110.54 o 
   5   7   3     9531.11     9549.72    297.38 o 
   6   7   3      787.10      772.36     72.54 o 
   7   7   3      154.13       97.95     56.63 o 
   8   7   3     2333.95     2586.13    133.68 o 
   9   7   3     2991.03     3010.59    164.78 o 
  10   7   3      119.20      102.90    195.25 o 
 -10   8   3       97.60      154.47     85.00 o 
  -9   8   3      361.05      427.40     76.75 o 
  -8   8   3      317.82      252.38     63.10 o 
  -7   8   3       28.84       26.08     49.31 o 
  -6   8   3     3372.65     3558.51    198.64 o 
  -5   8   3     1980.90     1929.59    103.77 o 
  -4   8   3     9978.76     9971.49    294.09 o 
  -3   8   3    13209.32    13017.26    315.42 o 
  -2   8   3    18346.30    17663.77    444.00 o 
  -1   8   3      231.21      190.16     42.02 o 
   0   8   3     4010.48     3919.76    161.33 o 
   1   8   3      173.54      233.14     35.85 o 
   2   8   3      597.43      699.76     57.56 o 
   3   8   3    11862.78    11773.73    377.32 o 
   4   8   3      992.54     1039.92     72.52 o 
   5   8   3     4329.67     4428.82    185.66 o 
   6   8   3      155.62      174.31     55.05 o 
   7   8   3       38.99       43.55     58.77 o 
   8   8   3      126.72      225.90     65.75 o 
   9   8   3       15.89       93.24     85.59 o 
 -10   9   3       17.65      -70.69     87.13 o 
  -9   9   3     1930.88     2008.59    131.57 o 
  -8   9   3     1154.33     1234.22     94.60 o 
  -7   9   3      638.88      617.72     69.79 o 
  -6   9   3     2017.57     2029.58    133.65 o 
  -5   9   3     1708.30     1435.21    175.89 o 
  -4   9   3       41.97      -27.80     37.69 o 
  -3   9   3      958.06     1108.41     53.78 o 
  -2   9   3      112.91      119.20     22.82 o 
  -1   9   3    22031.77    21559.79    652.16 o 
   0   9   3    15964.35    15445.88    528.93 o 
   1   9   3       34.42       77.46     58.04 o 
   2   9   3     1484.41     1480.57     90.56 o 
   3   9   3     8644.01     8448.26    320.51 o 
   4   9   3      487.12      340.21     57.62 o 
   5   9   3     1920.35     2014.46    136.75 o 
   6   9   3      974.14     1105.54    113.64 o 
   7   9   3     1118.80     1100.21     95.89 o 
   8   9   3     1542.18     1839.85    108.09 o 
   9   9   3      249.79      177.56     73.44 o 
  -9  10   3      124.56      280.53     81.88 o 
  -8  10   3      221.74      139.57     74.32 o 
  -7  10   3        5.58       -1.96     68.58 o 
  -6  10   3        8.41       40.05     57.32 o 
  -5  10   3     6044.07     5803.54    218.25 o 
  -4  10   3     6567.89     6438.20    317.00 o 
  -3  10   3    14777.82    14856.38    419.84 o 
  -2  10   3       70.64       28.42     29.43 o 
  -1  10   3      733.65      692.61     60.75 o 
   0  10   3      695.77      523.10     65.36 o 
   1  10   3     9754.06     9355.03    304.66 o 
   2  10   3     6882.63     6853.33    236.31 o 
   3  10   3     7240.23     7469.51    537.65 o 
   4  10   3     7846.28     8163.22    322.68 o 
   5  10   3      218.11      247.35     74.50 o 
   6  10   3      189.94      187.00    101.32 o 
   7  10   3       53.38      -18.49    105.79 o 
   8  10   3      268.92      300.33     99.18 o 
   9  10   3       45.55        9.69     75.67 o 
  -9  11   3      522.26      638.41    142.95 o 
  -8  11   3     1652.09     1557.80    163.22 o 
  -7  11   3      446.87      580.61    100.76 o 
  -6  11   3      150.76      224.57     99.95 o 
  -5  11   3       21.13      -23.44     59.14 o 
  -4  11   3      126.99       57.74     54.93 o 
  -3  11   3      867.14     1044.94     75.63 o 
  -2  11   3     1059.82      900.74     83.80 o 
  -1  11   3    12385.70    12597.25    402.77 o 
   0  11   3    15842.57    15636.05    489.58 o 
   1  11   3       21.42       26.34     39.61 o 
   2  11   3       21.27      102.07     56.13 o 
   3  11   3     3676.25     3333.21    174.75 o 
   4  11   3     1482.08     1526.72    152.38 o 
   5  11   3      388.16      378.27     79.92 o 
   6  11   3     1702.77     1400.26    132.82 o 
   7  11   3      666.22      647.34    108.91 o 
   8  11   3      563.05      624.15    112.50 o 
   9  11   3       21.87      208.05    345.25 o 
  -9  12   3       54.37      228.02    221.24 o 
  -8  12   3      283.17      305.33    129.73 o 
  -7  12   3       30.88      -72.69     85.51 o 
  -6  12   3        5.07      -40.60     71.34 o 
  -5  12   3       43.49        3.71     56.33 o 
  -4  12   3     3183.34     3042.05    147.21 o 
  -3  12   3     3038.80     3231.28    145.89 o 
  -2  12   3      233.84      314.24     57.49 o 
  -1  12   3     1908.09     1885.52    127.86 o 
   0  12   3      172.77      147.12     46.44 o 
   1  12   3      125.09       76.85     45.07 o 
   2  12   3     7762.75     8228.62    329.93 o 
   3  12   3     7024.68     7266.00    305.06 o 
   4  12   3     5133.41     5255.33    285.43 o 
   5  12   3     1148.31     1164.27    114.77 o 
   6  12   3      641.78      771.11    104.38 o 
   7  12   3      222.49      179.06     91.73 o 
   8  12   3      351.99      186.95    103.65 o 
  -8  13   3      706.24      703.08    241.66 o 
  -7  13   3       64.62       45.29    112.12 o 
  -6  13   3      427.19      269.83    118.32 o 
  -5  13   3      137.97       59.08     71.59 o 
  -4  13   3      142.50      101.16     64.12 o 
  -3  13   3      106.92      101.41     56.76 o 
  -2  13   3      542.77      540.87     52.80 o 
  -1  13   3      955.05     1069.80     81.66 o 
   0  13   3     4891.32     4811.61    188.99 o 
   1  13   3      823.59     1128.72    101.07 o 
   2  13   3      731.08      655.34     90.68 o 
   3  13   3      821.78     1030.32    109.63 o 
   4  13   3      109.24      178.73     92.44 o 
   5  13   3      438.21      532.30    118.71 o 
   6  13   3      885.36      922.88    116.56 o 
   7  13   3       64.64      -43.63    109.79 o 
   8  13   3      493.03      539.14    131.42 o 
  -7  14   3      292.07      288.81    138.67 o 
  -6  14   3      889.98      903.89    173.29 o 
  -5  14   3      661.10      719.45    127.58 o 
  -4  14   3     2414.41     2479.93    194.88 o 
  -3  14   3     1573.23     1730.63    278.60 o 
  -2  14   3     4995.53     4626.61    263.86 o 
  -1  14   3      572.00      488.42     66.51 o 
   0  14   3     1119.37      965.97     83.06 o 
   1  14   3       33.58       25.65     57.53 o 
   2  14   3      247.67      342.06     82.76 o 
   3  14   3      204.15      145.29     83.92 o 
   4  14   3      200.05       73.15     91.65 o 
   5  14   3     1427.44     1307.95    159.08 o 
   6  14   3      327.87      384.86    210.00 o 
   7  14   3        0.01       35.09    103.61 o 
  -6  15   3     1154.70     1488.09    190.13 o 
  -5  15   3      510.59      411.35    130.17 o 
  -4  15   3        0.34        9.47    102.96 o 
  -3  15   3      341.83      365.11    102.03 o 
  -2  15   3      395.38      372.78     90.11 o 
  -1  15   3       12.80       35.74     57.16 o 
   0  15   3      829.91      710.48     90.94 o 
   1  15   3      621.47      607.06     88.44 o 
   2  15   3     2603.83     2557.84    172.76 o 
   3  15   3      237.57      247.83     95.92 o 
   4  15   3      489.13      388.80    112.73 o 
   5  15   3      181.71      175.62    128.02 o 
   6  15   3      115.87        8.98    132.18 o 
  -5  16   3        5.91      -63.73    109.84 o 
  -4  16   3       26.07       23.08    140.08 o 
  -3  16   3     1767.46     2118.93    183.17 o 
  -2  16   3     2659.27     2576.87    191.50 o 
  -1  16   3      158.41      142.98     62.78 o 
   0  16   3      139.93      211.90     61.85 o 
   1  16   3      124.62      120.88     88.14 o 
   2  16   3      329.71      301.30     94.75 o 
   3  16   3       57.85      -21.29     93.55 o 
   4  16   3      382.11      350.08    122.87 o 
   5  16   3      103.90      -25.22    117.57 o 
   6  16   3      824.55     1257.58    319.56 o 
  -5  17   3       45.61      156.48    322.88 o 
  -4  17   3       19.86       35.07    110.31 o 
  -3  17   3       49.13      -27.76     93.44 o 
  -2  17   3      363.06      199.58     96.09 o 
  -1  17   3       42.04       22.03     71.64 o 
   0  17   3      602.90      420.85     89.86 o 
   1  17   3        3.97       13.97    100.79 o 
   2  17   3     2312.18     2453.27    236.29 o 
   3  17   3      109.77      139.97    111.65 o 
   4  17   3       91.65        7.31    123.33 o 
   5  17   3       31.71       94.07    224.39 o 
  -4  18   3       18.40      193.66    302.87 o 
  -3  18   3        8.62       23.02    114.88 o 
  -2  18   3      409.05      346.94    139.31 o 
  -1  18   3       38.41       54.22     87.87 o 
   0  18   3      163.03       74.21     95.06 o 
   1  18   3       45.00       71.67     95.78 o 
   2  18   3      824.52      739.06    213.26 o 
   3  18   3       59.64      181.84    123.54 o 
   4  18   3      779.68      516.13    240.25 o 
  -2  19   3      133.64       57.68    179.81 o 
  -1  19   3      164.38      370.44    158.55 o 
   0  19   3      487.78      536.00    144.84 o 
   1  19   3       97.85      109.00    145.95 o 
   2  19   3      112.77       87.87    142.81 o 
 -10   0   4      297.42      228.32    128.07 o 
  -8   0   4    15780.07    14915.11    622.08 o 
  -6   0   4     4143.58     4351.14    185.92 o 
  -4   0   4     5663.37     6157.84    224.79 o 
  -2   0   4    39455.01    41106.77   1340.53 o 
   0   0   4     2067.59     1829.76    102.00 o 
   2   0   4    51141.81    50680.59   1645.75 o 
   4   0   4    11343.90    11402.24    393.86 o 
   6   0   4    59178.45    60558.16   3081.07 o 
   8   0   4      189.65       50.74     96.95 o 
  10   0   4       39.71       66.48    138.62 o 
 -11   1   4       31.73        5.47    137.59 o 
 -10   1   4       37.92       51.54     88.38 o 
  -9   1   4      344.21      301.51     78.75 o 
  -8   1   4     4407.04     4216.48    231.50 o 
  -7   1   4      161.43      184.34     53.78 o 
  -6   1   4     1791.85     1834.72     86.38 o 
  -5   1   4        9.10      -24.75     24.75 o 
  -4   1   4    31838.42    33386.78    777.09 o 
  -3   1   4     1972.64     1943.06     59.05 o 
  -2   1   4    12855.55    12725.49    299.33 o 
  -1   1   4     6218.77     6316.73    161.75 o 
   0   1   4    20730.15    20232.25    757.75 o 
   1   1   4     4081.36     4142.66    119.44 o 
   2   1   4    39193.90    38846.16    963.34 o 
   3   1   4       93.00      157.57     20.70 o 
   4   1   4    30581.84    29947.62    698.95 o 
   5   1   4        0.85      -10.33     20.03 o 
   6   1   4     5887.99     5834.27    227.90 o 
   7   1   4      451.92      254.15     73.12 o 
   8   1   4      522.54      482.29     89.64 o 
   9   1   4      134.58      106.55     78.65 o 
  10   1   4     3569.18     3119.22    197.70 o 
 -11   2   4        6.61     -127.63    127.63 o 
 -10   2   4      507.07      343.95     98.08 o 
  -9   2   4      770.59      732.86     89.50 o 
  -8   2   4     5177.54     5268.22    192.90 o 
  -7   2   4      244.78      185.66     62.00 o 
  -6   2   4     5524.43     5505.51    191.23 o 
  -5   2   4    10465.99    10867.35    271.70 o 
  -4   2   4     1831.56     1889.33     63.57 o 
  -3   2   4     2000.04     1940.54     58.67 o 
  -2   2   4   116595.38   114540.36   2779.32 o 
  -1   2   4    12128.03    11813.20    318.16 o 
   0   2   4    24309.27    23572.12    685.97 o 
   1   2   4    29616.28    30343.30    998.75 o 
   2   2   4      141.50      193.64     18.59 o 
   3   2   4     2216.22     2306.89     70.24 o 
   4   2   4     2777.24     2800.90     86.66 o 
   5   2   4     5906.30     5957.86    199.94 o 
   6   2   4    22692.40    22039.83    610.27 o 
   7   2   4      541.25      395.00     98.60 o 
   8   2   4        5.37       26.36     68.09 o 
   9   2   4      384.76      429.68    118.98 o 
  10   2   4       31.76      -15.22     94.85 o 
 -11   3   4       46.29      169.71    197.13 o 
 -10   3   4      336.43      380.13     88.15 o 
  -9   3   4      373.72      379.78     80.52 o 
  -8   3   4     3752.11     4026.31    178.82 o 
  -7   3   4      240.61      317.52     51.61 o 
  -6   3   4    10356.55    10933.75    302.02 o 
  -5   3   4      128.07      112.01     32.98 o 
  -4   3   4    12659.20    12665.34    306.33 o 
  -3   3   4     7866.40     7931.95    195.06 o 
  -2   3   4     4123.01     4019.83    111.71 o 
  -1   3   4    10886.00    10954.16    514.03 o 
   0   3   4    57611.82    55037.92   1593.21 o 
   1   3   4      446.66      537.00     46.63 o 
   2   3   4    13348.27    13757.18    305.97 o 
   3   3   4     7145.20     7769.37    182.54 o 
   4   3   4    14571.68    14833.80    359.14 o 
   5   3   4     1572.19     1571.67    111.98 o 
   6   3   4     2484.69     2428.08    100.51 o 
   7   3   4     2097.73     2102.31    141.21 o 
   8   3   4     2920.21     2828.16    174.80 o 
   9   3   4       23.67       36.87     76.71 o 
  10   3   4     1097.30     1258.47    136.42 o 
 -10   4   4     1324.80     1177.28    113.46 o 
  -9   4   4      107.34      135.35     99.96 o 
  -8   4   4       86.34       93.37     64.54 o 
  -7   4   4     2394.62     2439.13    106.26 o 
  -6   4   4      997.61      976.66     64.90 o 
  -5   4   4      298.45      309.44     38.59 o 
  -4   4   4    12394.31    12905.15    312.87 o 
  -3   4   4      485.26      519.47     36.81 o 
  -2   4   4   104123.30   101842.57   2474.48 o 
  -1   4   4     1592.53     1565.49     54.97 o 
   0   4   4     3679.33     3641.70    111.04 o 
   1   4   4     1226.75     1429.98     58.12 o 
   2   4   4    14654.26    14888.22    350.86 o 
   3   4   4    18835.43    19845.73    442.40 o 
   4   4   4    14239.29    14701.39    362.56 o 
   5   4   4     1023.90      967.18     57.44 o 
   6   4   4     4756.24     4697.85    160.60 o 
   7   4   4     3095.97     3118.50    149.87 o 
   8   4   4       37.45       30.32     56.96 o 
   9   4   4      266.95      266.07     87.08 o 
  10   4   4       12.48      -83.37    112.92 o 
 -10   5   4      728.27      786.55    102.51 o 
  -9   5   4      182.81      160.98     72.85 o 
  -8   5   4     2157.20     2393.60    132.75 o 
  -7   5   4     1534.58     1704.15     97.46 o 
  -6   5   4     8713.92     9113.41    260.19 o 
  -5   5   4      411.56      465.73     42.92 o 
  -4   5   4      383.00      376.30     36.21 o 
  -3   5   4      669.09      742.11     39.56 o 
  -2   5   4    13401.39    13086.91    330.90 o 
  -1   5   4     2428.60     2362.34     71.85 o 
   0   5   4    81920.83    81644.05   2151.60 o 
   1   5   4    13010.91    13494.73    372.13 o 
   2   5   4     2800.23     2903.41     89.61 o 
   3   5   4      404.65      440.70     30.26 o 
   4   5   4    15986.94    15987.39    393.55 o 
   5   5   4      559.69      548.57     48.75 o 
   6   5   4      343.24      361.19     58.60 o 
   7   5   4      873.25      902.36     75.56 o 
   8   5   4     3664.00     3971.95    186.91 o 
   9   5   4      139.13      179.44     90.27 o 
  10   5   4      187.57      330.86    103.12 o 
 -10   6   4     1969.07     1787.17    134.99 o 
  -9   6   4      516.88      578.77     87.77 o 
  -8   6   4     1519.08     1426.65    109.89 o 
  -7   6   4       93.52       69.58     65.98 o 
  -6   6   4     2943.41     3007.09    220.57 o 
  -5   6   4     1973.42     2047.48    122.83 o 
  -4   6   4       84.00       72.14     31.05 o 
  -3   6   4     7479.72     7191.05    192.25 o 
  -2   6   4    16449.14    15872.11    372.94 o 
  -1   6   4      116.55      146.77     24.65 o 
   0   6   4     3470.64     3537.85    114.74 o 
   1   6   4      124.47      112.24     27.57 o 
   2   6   4        7.61       40.90     29.90 o 
   3   6   4     1670.77     1738.17     82.83 o 
   4   6   4    35822.74    36002.04    852.49 o 
   5   6   4     8156.73     8717.00    235.83 o 
   6   6   4     5175.46     4992.04    172.08 o 
   7   6   4      108.83      192.30     56.45 o 
   8   6   4      979.84     1115.94     87.89 o 
   9   6   4      320.76      367.52     99.71 o 
  10   6   4       13.76       63.30    141.01 o 
 -10   7   4      287.71      234.16    163.94 o 
  -9   7   4      121.93      119.46     72.99 o 
  -8   7   4     2108.90     2085.65    170.20 o 
  -7   7   4     2115.30     2145.91    111.53 o 
  -6   7   4     2102.17     2001.49    100.63 o 
  -5   7   4     3580.66     3795.05    137.34 o 
  -4   7   4     1218.98     1166.93     98.67 o 
  -3   7   4      362.46      434.20     42.58 o 
  -2   7   4     2226.61     2149.90     66.54 o 
  -1   7   4     2005.52     1905.88     85.47 o 
   0   7   4    43303.57    43355.32   1269.48 o 
   1   7   4    22920.64    22894.15    681.16 o 
   2   7   4      427.90      464.90     58.21 o 
   3   7   4      242.70      255.41     37.72 o 
   4   7   4    16533.16    16573.55    472.73 o 
   5   7   4       69.84       88.57     48.76 o 
   6   7   4     1104.43     1142.46     79.37 o 
   7   7   4      122.09      181.71     56.32 o 
   8   7   4     1125.52     1258.94     91.69 o 
   9   7   4     1609.54     1744.57    149.85 o 
 -10   8   4      200.53      107.33     87.13 o 
  -9   8   4      368.77      562.38     95.86 o 
  -8   8   4     1187.24     1354.46     98.32 o 
  -7   8   4      566.08      522.31     66.76 o 
  -6   8   4      516.17      526.55     59.41 o 
  -5   8   4      385.00      309.00     72.32 o 
  -4   8   4      919.59      981.71     59.94 o 
  -3   8   4    21350.69    20719.50    487.88 o 
  -2   8   4    15282.35    14289.90    339.30 o 
  -1   8   4    15176.85    14400.55    618.17 o 
   0   8   4     4776.83     4675.35    164.52 o 
   1   8   4     1281.91     1146.26     66.05 o 
   2   8   4        2.86      -19.48     54.72 o 
   3   8   4     1349.45     1285.71     69.06 o 
   4   8   4     4970.25     4882.96    170.43 o 
   5   8   4     3358.81     3303.51    173.51 o 
   6   8   4     4881.94     4963.78    172.04 o 
   7   8   4      340.69      318.46     65.37 o 
   8   8   4      722.45      674.76    104.30 o 
   9   8   4       24.17       46.91     88.63 o 
 -10   9   4       37.88       30.04    104.13 o 
  -9   9   4       41.06       34.94     75.62 o 
  -8   9   4     1510.64     1719.14    109.08 o 
  -7   9   4      521.35      510.55     66.62 o 
  -6   9   4      231.44      215.92     62.70 o 
  -5   9   4     6795.48     6495.42    238.74 o 
  -4   9   4     7872.42     7890.86    241.34 o 
  -3   9   4      186.16      241.39     30.60 o 
  -2   9   4        1.86       -6.54     30.08 o 
  -1   9   4      139.99      127.41     38.15 o 
   0   9   4     6465.21     6098.05    256.22 o 
   1   9   4     7268.21     7040.69    236.53 o 
   2   9   4      957.98      868.05     76.42 o 
   3   9   4     3722.82     4011.78    185.14 o 
   4   9   4     9713.06    10003.91    335.99 o 
   5   9   4      119.31      110.79     80.79 o 
   6   9   4     2767.46     2649.17    254.34 o 
   7   9   4       25.07       48.39     70.39 o 
   8   9   4      153.07       96.32     68.91 o 
   9   9   4      866.08     1006.36    109.35 o 
  -9  10   4      584.25      961.97    156.47 o 
  -8  10   4      752.87      779.90    156.39 o 
  -7  10   4      492.31      690.58    184.38 o 
  -6  10   4     3775.25     3549.62    276.70 o 
  -5  10   4      606.78      608.89     80.47 o 
  -4  10   4      993.60     1081.99     75.33 o 
  -3  10   4      217.33      220.97     33.36 o 
  -2  10   4    17259.61    16459.63    502.63 o 
  -1  10   4     9002.14     8341.28    320.36 o 
   0  10   4     8174.94     8093.08    267.07 o 
   1  10   4       49.37       70.10     38.71 o 
   2  10   4       38.51      -18.65     46.68 o 
   3  10   4     1019.93     1082.04     97.13 o 
   4  10   4      437.94      550.33     87.49 o 
   5  10   4     3134.00     2927.83    169.27 o 
   6  10   4     2245.06     2257.15    158.32 o 
   7  10   4     2027.71     2471.52    185.70 o 
   8  10   4       38.69       35.33     75.48 o 
   9  10   4        0.31      -22.47     93.48 o 
  -9  11   4      282.45      480.69    235.93 o 
  -8  11   4      553.92      551.94    114.87 o 
  -7  11   4       17.03      -90.36     90.36 o 
  -6  11   4      130.90      107.27     90.12 o 
  -5  11   4     2785.78     2595.80    152.25 o 
  -4  11   4     2659.02     2727.88    200.07 o 
  -3  11   4       53.25       -8.09     35.02 o 
  -2  11   4      657.95      607.02     69.98 o 
  -1  11   4     3548.50     3602.03    146.23 o 
   0  11   4     1524.15     1776.02    159.38 o 
   1  11   4     1460.06     1623.19    125.23 o 
   2  11   4     2292.42     2437.00    139.31 o 
   3  11   4    10505.19    11198.01    424.62 o 
   4  11   4     2543.44     2909.42    203.79 o 
   5  11   4      328.56      293.70     79.33 o 
   6  11   4      581.88      506.04    100.26 o 
   7  11   4      171.32      135.21     88.78 o 
   8  11   4       10.09      191.97     82.63 o 
  -8  12   4      576.01      866.94    124.98 o 
  -7  12   4     1332.79     1291.41    137.50 o 
  -6  12   4      133.53      169.80     84.10 o 
  -5  12   4     1365.91     1334.42    115.61 o 
  -4  12   4     1188.48     1105.67     96.59 o 
  -3  12   4      122.49      102.13     44.52 o 
  -2  12   4     3572.66     3500.83    160.82 o 
  -1  12   4     2724.85     2475.68    119.95 o 
   0  12   4      415.64      331.14     54.83 o 
   1  12   4      149.09      228.29     59.73 o 
   2  12   4      469.34      723.40     88.63 o 
   3  12   4     5137.87     5370.38    246.57 o 
   4  12   4      691.89      548.42    114.08 o 
   5  12   4     1015.56      957.37    140.16 o 
   6  12   4     3802.45     3884.23    355.03 o 
   7  12   4     2632.30     2769.87    192.17 o 
   8  12   4       11.20       17.27     98.98 o 
  -8  13   4       83.39     -141.83    211.16 o 
  -7  13   4      280.21      364.86    135.03 o 
  -6  13   4      405.46      496.34     97.79 o 
  -5  13   4     1445.06     1438.56    123.50 o 
  -4  13   4       35.42      205.91     80.65 o 
  -3  13   4      988.60      926.19    137.65 o 
  -2  13   4        1.48      -17.44     37.80 o 
  -1  13   4     2112.59     2057.48    112.94 o 
   0  13   4     1383.96     1435.20     93.05 o 
   1  13   4      631.22      555.13     78.59 o 
   2  13   4     1360.56     1458.15    119.69 o 
   3  13   4     4055.30     4084.58    213.54 o 
   4  13   4      345.11      482.60    186.94 o 
   5  13   4       14.53      -29.80    109.61 o 
   6  13   4       12.33     -109.97    129.03 o 
   7  13   4      243.65      335.81    114.39 o 
  -7  14   4      127.87       92.56    134.09 o 
  -6  14   4        0.15     -127.67    128.80 o 
  -5  14   4      971.05      979.81    147.24 o 
  -4  14   4      205.69       20.71     90.38 o 
  -3  14   4     3117.01     3207.55    170.24 o 
  -2  14   4     2532.05     2988.58    132.35 o 
  -1  14   4     3186.30     3513.45    169.38 o 
   0  14   4      910.51      898.35     91.73 o 
   1  14   4     2706.73     2878.90    170.93 o 
   2  14   4      101.29       58.97     97.69 o 
   3  14   4      562.03      499.29    116.01 o 
   4  14   4      559.05      376.86    109.14 o 
   5  14   4      199.54      310.09    125.06 o 
   6  14   4      569.88      543.07    146.97 o 
   7  14   4      271.98      507.16    257.05 o 
  -6  15   4      131.45      254.25    133.02 o 
  -5  15   4      359.55      378.46    130.61 o 
  -4  15   4        2.10       31.00    102.75 o 
  -3  15   4      276.19      185.55     96.16 o 
  -2  15   4      461.16      355.31    137.58 o 
  -1  15   4      193.47      174.09     53.58 o 
   0  15   4      382.52      513.75    132.68 o 
   1  15   4     2816.27     2871.44    189.18 o 
   2  15   4       21.09       41.61     79.11 o 
   3  15   4      489.07      471.58    110.17 o 
   4  15   4       47.47      184.68    104.97 o 
   5  15   4      174.50      569.51    143.42 o 
   6  15   4        3.00       14.00    141.68 o 
  -5  16   4        0.63       99.85    130.00 o 
  -4  16   4       68.28      209.35    109.06 o 
  -3  16   4     3077.93     3132.65    229.49 o 
  -2  16   4     1101.82     1296.10    143.82 o 
  -1  16   4      173.89      194.25     62.08 o 
   0  16   4      137.98      243.53     62.61 o 
   1  16   4      688.77      591.91     98.07 o 
   2  16   4      709.08      646.39    109.23 o 
   3  16   4      387.69      437.57    115.34 o 
   4  16   4        4.57      -37.18    110.27 o 
   5  16   4      875.03     1203.97    177.92 o 
  -4  17   4       55.27      -71.10    110.65 o 
  -3  17   4        4.40       54.18    108.91 o 
  -2  17   4       12.90      103.75     94.03 o 
  -1  17   4        2.14       23.19    106.34 o 
   0  17   4      272.02      299.71    122.39 o 
   1  17   4     2281.87     2334.98    171.60 o 
   2  17   4      112.89       65.17    129.94 o 
   3  17   4       36.14      -57.05    110.13 o 
   4  17   4      344.53      297.55    164.16 o 
  -3  18   4      304.53      579.19    283.21 o 
  -2  18   4       29.19      -86.53     86.53 o 
  -1  18   4        4.99       48.54    110.01 o 
   0  18   4        8.28       63.48     90.80 o 
   1  18   4        5.93      -78.81     99.75 o 
   2  18   4       51.93      -24.23    112.44 o 
   3  18   4      307.31      457.49    280.93 o 
  -1  19   4        7.26     -131.73    157.89 o 
   0  19   4       20.78      -43.18    144.69 o 
   1  19   4      440.41      767.91    187.74 o 
 -11   0   5      179.30      314.87    202.35 o 
  -9   0   5     3637.89     4036.26    241.14 o 
  -7   0   5    16121.30    16236.70    664.22 o 
  -5   0   5      148.60      141.22     38.93 o 
  -3   0   5     1146.00     1064.94     68.31 o 
  -1   0   5    45254.86    44072.28   1669.97 o 
   1   0   5     3081.17     3138.20    133.63 o 
   3   0   5     6212.19     6481.59    230.39 o 
   5   0   5     7737.47     7458.44    277.07 o 
   7   0   5    19307.10    18076.21    925.32 o 
   9   0   5      715.77      680.33    228.35 o 
 -11   1   5      186.93      192.00    178.16 o 
 -10   1   5       60.55      -57.03     84.90 o 
  -9   1   5     1041.88      974.62    126.03 o 
  -8   1   5      289.72      326.52     65.75 o 
  -7   1   5     1593.56     1745.19    125.24 o 
  -6   1   5        1.77       -4.54     36.46 o 
  -5   1   5    12775.16    12782.41    313.29 o 
  -4   1   5     6876.07     6694.92    179.90 o 
  -3   1   5    13215.30    13562.98    322.57 o 
  -2   1   5      665.89      658.27     29.94 o 
  -1   1   5     7941.51     7872.03    239.44 o 
   0   1   5    13068.10    12732.84    417.53 o 
   1   1   5    47811.64    46566.54   1243.74 o 
   2   1   5     5149.43     5283.20    131.74 o 
   3   1   5    11834.44    11673.64    280.96 o 
   4   1   5      277.29      295.17     30.82 o 
   5   1   5    18737.36    18482.30    477.53 o 
   6   1   5      697.44      550.93     84.37 o 
   7   1   5      773.32      726.70     79.43 o 
   8   1   5       80.16      114.20     76.68 o 
   9   1   5      917.97      895.05    118.33 o 
  10   1   5      269.81      212.30    112.62 o 
 -11   2   5       27.51      -51.44    133.64 o 
 -10   2   5      377.93      378.26     99.20 o 
  -9   2   5      391.29      407.00     80.47 o 
  -8   2   5     1018.43     1130.05     87.74 o 
  -7   2   5     5424.80     5835.40    230.00 o 
  -6   2   5     9258.13     9562.60    266.84 o 
  -5   2   5     1302.52     1328.73     57.32 o 
  -4   2   5      408.09      435.66     35.86 o 
  -3   2   5     2245.63     2106.06     61.44 o 
  -2   2   5    19655.82    19461.17    454.14 o 
   0   2   5    17673.26    16882.78    550.63 o 
   1   2   5    28698.18    28668.96    837.73 o 
   2   2   5       85.31       87.11     16.30 o 
   3   2   5       63.37       83.64     25.60 o 
   4   2   5    20415.86    20343.17    483.86 o 
   5   2   5     2341.39     2467.22     97.30 o 
   6   2   5     2342.21     2382.62    100.04 o 
   7   2   5     9425.72     9090.78    421.91 o 
   8   2   5     1484.58     1294.43    120.85 o 
   9   2   5      171.76       82.57     84.85 o 
  10   2   5        1.56       34.63    101.30 o 
 -11   3   5        9.58     -194.29    194.29 o 
 -10   3   5      158.22       62.04     80.39 o 
  -9   3   5      506.11      372.67     81.15 o 
  -8   3   5      152.47      264.83     69.88 o 
  -7   3   5     7280.32     7202.26    259.52 o 
  -6   3   5       29.71       53.63     38.68 o 
  -5   3   5     9094.21     9116.57    230.75 o 
  -4   3   5    13063.95    12823.34    330.23 o 
  -3   3   5    12503.53    12367.24    296.56 o 
  -2   3   5    11627.25    11336.66    310.91 o 
  -1   3   5     7299.51     6612.34    185.66 o 
   0   3   5    18318.48    17954.77    531.02 o 
   1   3   5    47898.46    47234.17   1548.32 o 
   2   3   5    17713.95    18083.47    425.00 o 
   3   3   5     4036.95     4111.33    116.73 o 
   4   3   5       16.91       -0.43     25.32 o 
   5   3   5    20149.46    20009.98    564.33 o 
   6   3   5      154.60       86.53     41.67 o 
   7   3   5      685.20      631.68     70.69 o 
   8   3   5      810.24      853.49    104.07 o 
   9   3   5     1367.53     1307.03    133.80 o 
  10   3   5      879.78      678.97    126.46 o 
 -10   4   5        1.13       78.87     79.68 o 
  -9   4   5      180.79      144.85     72.02 o 
  -8   4   5     3202.90     3453.14    165.50 o 
  -7   4   5     3879.89     4083.51    153.82 o 
  -6   4   5        7.33       65.24     39.11 o 
  -5   4   5     2301.54     2531.38    127.91 o 
  -4   4   5     7206.01     7086.14    193.05 o 
  -3   4   5    12769.13    12146.24    337.78 o 
  -2   4   5      843.27      844.33     37.65 o 
  -1   4   5    62804.68    59826.22   1707.62 o 
   0   4   5     1295.92     1337.23     76.44 o 
   1   4   5    34627.88    33931.36    992.93 o 
   2   4   5     7927.31     8023.16    213.28 o 
   3   4   5     1389.58     1497.74     54.73 o 
   4   4   5       23.70       50.43     28.33 o 
   5   4   5     1667.54     1625.03     75.46 o 
   6   4   5    10114.95     9610.42    301.49 o 
   7   4   5     5075.15     5410.21    325.68 o 
   8   4   5        3.10      -52.90     67.76 o 
   9   4   5      265.15      154.48     89.89 o 
  10   4   5       88.26       93.07    124.66 o 
 -10   5   5       54.02       84.36     82.41 o 
  -9   5   5      803.58      865.26     96.34 o 
  -8   5   5        7.75      -59.23     59.23 o 
  -7   5   5     3674.88     3762.49    151.98 o 
  -6   5   5       16.88       -6.66     38.87 o 
  -5   5   5     3958.06     4024.98    130.16 o 
  -4   5   5     2345.88     2297.94     93.06 o 
  -3   5   5     6299.49     6179.96    169.27 o 
  -2   5   5      527.16      598.30     47.70 o 
  -1   5   5     6427.72     6342.34    182.69 o 
   0   5   5      311.46      279.55     20.98 o 
   1   5   5    31075.14    31363.86    838.29 o 
   2   5   5     7619.87     8307.77    221.67 o 
   3   5   5     3278.33     3223.69     96.90 o 
   4   5   5     3055.01     3075.35    101.56 o 
   5   5   5    14233.77    14687.96    369.01 o 
   6   5   5       53.27       49.78     46.27 o 
   7   5   5       51.33       72.66     59.93 o 
   8   5   5       13.85       31.04     61.42 o 
   9   5   5     1020.36      878.55    119.06 o 
  10   5   5      374.01      326.49    186.77 o 
 -10   6   5      346.86      477.05     94.64 o 
  -9   6   5      892.11      958.20    102.06 o 
  -8   6   5      136.62      149.57     68.58 o 
  -7   6   5     6682.96     6782.78    230.32 o 
  -6   6   5     3503.87     3860.43    134.03 o 
  -5   6   5       34.15       46.10     50.85 o 
  -4   6   5      613.20      574.31     44.75 o 
  -3   6   5     1422.87     1365.50     65.19 o 
  -2   6   5       46.02       48.03     23.02 o 
  -1   6   5    15285.25    15642.36    395.35 o 
   0   6   5      783.58      764.47     44.20 o 
   1   6   5      311.37      294.31     34.83 o 
   2   6   5     1455.35     1538.74     62.73 o 
   3   6   5      661.40      882.15     61.81 o 
   4   6   5     4282.03     4185.80    128.12 o 
   5   6   5     5894.25     6009.67    176.11 o 
   6   6   5      785.06      856.71     73.50 o 
   7   6   5    10383.17    10231.01    325.36 o 
   8   6   5     1225.02     1353.70    104.92 o 
   9   6   5      408.53      344.18    116.43 o 
 -10   7   5      404.16      471.59     97.56 o 
  -9   7   5      288.56      257.23     79.60 o 
  -8   7   5      557.70      424.81     69.92 o 
  -7   7   5      326.72      349.00     61.73 o 
  -6   7   5     1385.70     1433.32     85.79 o 
  -5   7   5     6633.57     6429.72    202.89 o 
  -4   7   5      906.23      895.46     58.03 o 
  -3   7   5     1932.28     1722.08     71.62 o 
  -2   7   5    12411.35    11869.82    334.20 o 
  -1   7   5     1593.28     1410.45     97.45 o 
   0   7   5     7090.65     6978.20    208.01 o 
   1   7   5    16052.76    15691.37    436.20 o 
   2   7   5      130.61      102.78     36.13 o 
   3   7   5    10052.60    10046.18    297.20 o 
   4   7   5     5150.15     5605.76    192.74 o 
   5   7   5     3387.15     3547.43    123.34 o 
   6   7   5      299.47      269.09     66.02 o 
   7   7   5        0.44        8.60     59.42 o 
   8   7   5      686.81      819.79     96.90 o 
   9   7   5      835.89      751.06    127.52 o 
 -10   8   5      246.52      324.94    118.35 o 
  -9   8   5      566.58      631.31    123.38 o 
  -8   8   5      436.55      356.35     67.60 o 
  -7   8   5     2794.32     3168.37    200.51 o 
  -6   8   5     1411.76     1453.20     87.79 o 
  -5   8   5     1847.64     1761.49     88.76 o 
  -4   8   5    11842.44    11528.60    332.60 o 
  -3   8   5     1066.88     1051.68     55.99 o 
  -2   8   5     8817.25     8322.52    244.52 o 
  -1   8   5    35095.09    34196.88    919.20 o 
   0   8   5    12013.22    11581.46    329.94 o 
   1   8   5      145.24      129.14     35.84 o 
   2   8   5    18132.14    18478.23    528.39 o 
   3   8   5       81.92       39.90     62.87 o 
   4   8   5     2653.53     2768.38    138.55 o 
   5   8   5      417.68      501.64     76.06 o 
   6   8   5      378.19      326.24     80.54 o 
   7   8   5     5999.56     6057.68    295.87 o 
   8   8   5     1295.40     1155.27    101.38 o 
   9   8   5       30.69       59.62     92.51 o 
  -9   9   5        5.34       23.78     88.87 o 
  -8   9   5       73.82      144.04     73.21 o 
  -7   9   5       75.21       55.50     76.96 o 
  -6   9   5     1159.12     1203.41    111.51 o 
  -5   9   5     6701.27     6516.18    272.16 o 
  -4   9   5     1090.39     1231.37     80.25 o 
  -3   9   5     1295.17     1279.73     87.91 o 
  -2   9   5     6312.08     5947.20    186.18 o 
  -1   9   5     1434.22     1467.63     71.68 o 
   0   9   5     6295.23     6073.60    191.09 o 
   1   9   5     2111.17     1974.46     96.47 o 
   2   9   5      722.46      724.57     73.51 o 
   3   9   5     5365.03     5256.79    224.28 o 
   4   9   5     5813.24     5431.08    228.31 o 
   5   9   5      912.62     1004.36     96.17 o 
   6   9   5       72.18      195.07     73.25 o 
   7   9   5       23.01      -19.84     85.55 o 
   8   9   5      657.96      633.04    126.53 o 
   9   9   5      301.60      400.08    108.35 o 
  -9  10   5       24.11       95.80    134.68 o 
  -8  10   5      287.66      402.41    105.58 o 
  -7  10   5      880.30     1004.12    165.97 o 
  -6  10   5     1173.18     1217.71    190.34 o 
  -5  10   5     2176.17     2308.99    251.08 o 
  -4  10   5       37.39      114.92     43.76 o 
  -3  10   5       10.39        5.83     28.08 o 
  -2  10   5     1976.97     2061.95     80.46 o 
  -1  10   5    26302.79    25617.08    701.14 o 
   0  10   5     1406.10     1123.90     73.67 o 
   1  10   5     3721.93     3747.58    198.09 o 
   2  10   5      931.15      979.26     84.42 o 
   3  10   5      847.66      945.77     93.02 o 
   4  10   5     2557.37     2927.46    205.16 o 
   5  10   5      100.57      229.48     68.78 o 
   6  10   5      915.35     1253.45    143.13 o 
   7  10   5     1708.17     1739.81    132.51 o 
   8  10   5      924.35     1174.54    118.98 o 
  -9  11   5       67.96      137.88    222.03 o 
  -8  11   5       15.87      132.79    104.28 o 
  -7  11   5      240.32        6.66     87.24 o 
  -6  11   5      861.04      843.43    191.18 o 
  -5  11   5      899.38      887.67     99.89 o 
  -4  11   5     2843.08     2676.23    128.41 o 
  -3  11   5      995.82      903.77     94.64 o 
  -2  11   5       10.69        2.65     32.18 o 
  -1  11   5      460.30      469.79     49.63 o 
   0  11   5      248.33      369.19     51.05 o 
   1  11   5     2848.57     3164.64    157.77 o 
   2  11   5     5594.34     5612.98    421.40 o 
   3  11   5      301.68      350.24     71.53 o 
   4  11   5     3271.07     3125.72    214.49 o 
   5  11   5     1740.83     1742.87    173.39 o 
   6  11   5      126.27      167.77     97.87 o 
   7  11   5       50.99       25.02    109.76 o 
   8  11   5        4.34      141.86     86.57 o 
  -8  12   5     1339.43     1547.16    164.39 o 
  -7  12   5     1131.21     1267.58    143.27 o 
  -6  12   5      346.81      486.17     94.81 o 
  -5  12   5        3.13       94.47     68.57 o 
  -4  12   5     1321.87     1329.00    108.31 o 
  -3  12   5        0.83      -32.93     42.21 o 
  -2  12   5     2265.73     2184.38     89.96 o 
  -1  12   5      137.68      143.18     81.78 o 
   0  12   5     1082.46      966.58     84.49 o 
   1  12   5      617.98      630.01     86.33 o 
   2  12   5       13.15       15.65     61.26 o 
   3  12   5      470.41      493.06     92.05 o 
   4  12   5      392.26      353.59    108.51 o 
   5  12   5      228.90      205.93    133.94 o 
   6  12   5     3136.14     3552.80    368.34 o 
   7  12   5      802.51      965.90    160.20 o 
   8  12   5      226.32      314.41    234.03 o 
  -8  13   5       39.81      203.12    159.85 o 
  -7  13   5      568.24      608.82    118.86 o 
  -6  13   5      246.53      261.90    111.10 o 
  -5  13   5      146.21      182.42     79.14 o 
  -4  13   5     2883.87     2964.71    163.48 o 
  -3  13   5      545.45      621.32     66.83 o 
  -2  13   5        2.05       37.65     39.23 o 
  -1  13   5      379.38      372.06     61.71 o 
   0  13   5      597.55      537.04     72.50 o 
   1  13   5     3916.55     4405.58    233.80 o 
   2  13   5     3395.54     3223.35    177.80 o 
   3  13   5      336.26      320.41     84.31 o 
   4  13   5      542.63      442.91    111.44 o 
   5  13   5     3002.38     3007.32    234.22 o 
   6  13   5        3.17       90.07    139.21 o 
   7  13   5      243.85      103.93    127.20 o 
  -7  14   5      205.46      163.67    194.08 o 
  -6  14   5       45.38      118.97    119.30 o 
  -5  14   5       80.72       38.91     74.34 o 
  -4  14   5      210.59      316.02    108.94 o 
  -3  14   5      169.73      299.22     84.03 o 
  -2  14   5     4356.98     4445.40    175.82 o 
  -1  14   5      226.10      271.26     62.29 o 
   0  14   5     2818.85     2888.11    241.21 o 
   1  14   5      639.43      950.67    100.06 o 
   2  14   5     1080.14      939.68    105.53 o 
   3  14   5      342.29      393.67    113.37 o 
   4  14   5       64.60      100.08    135.60 o 
   5  14   5      225.77      218.30    123.14 o 
   6  14   5      713.06      795.68    115.11 o 
   7  14   5      108.76      -22.38    229.92 o 
  -6  15   5      307.97      105.83    146.16 o 
  -5  15   5        0.21      116.35    180.68 o 
  -4  15   5     1294.98     1510.77    283.53 o 
  -3  15   5      122.66       32.90    119.61 o 
  -2  15   5      199.28      277.57     93.05 o 
  -1  15   5      337.38      304.33     57.96 o 
   0  15   5       39.57       61.70     64.88 o 
   1  15   5     1332.47     1412.33    135.46 o 
   2  15   5     1429.60     1194.46    122.80 o 
   3  15   5      438.75      328.71    161.96 o 
   4  15   5      704.65      826.22    139.55 o 
   5  15   5      845.16      958.55    166.47 o 
   6  15   5       62.37      107.47    218.88 o 
  -5  16   5      112.31      210.63    140.31 o 
  -4  16   5      127.61      124.62    118.73 o 
  -3  16   5      221.33      392.05    117.37 o 
  -2  16   5      596.04      436.29    108.59 o 
  -1  16   5      759.39      765.09     82.77 o 
   0  16   5      691.45      727.80     82.29 o 
   1  16   5      455.31      605.89    102.32 o 
   2  16   5      543.15      488.63    107.16 o 
   3  16   5      219.55      200.00    114.73 o 
   4  16   5      211.71      344.36    135.41 o 
   5  16   5       62.68      -37.98    201.39 o 
  -4  17   5      210.53      543.55    336.94 o 
  -3  17   5       11.22       58.71    103.87 o 
  -2  17   5      195.67      229.25     99.05 o 
  -1  17   5      183.01      281.26     89.65 o 
   0  17   5      378.89      446.33     80.74 o 
   1  17   5       66.88      144.20     93.40 o 
   2  17   5      360.94      259.24    113.36 o 
   3  17   5       12.49      -86.58    112.46 o 
   4  17   5      808.52      950.78    267.85 o 
  -1  18   5      466.84      410.28    141.54 o 
   0  18   5      109.52      159.59    115.59 o 
   1  18   5      204.76      144.40    163.76 o 
   2  18   5       15.16        5.99    162.68 o 
 -10   0   6      467.37      344.70    256.21 o 
  -8   0   6     5553.61     5774.01    291.24 o 
  -6   0   6    11093.48    11716.22    488.52 o 
  -4   0   6    18397.26    18270.98    613.55 o 
  -2   0   6      344.70      299.97     42.25 o 
   0   0   6    20955.77    20850.51    956.79 o 
   2   0   6     3271.56     3205.87    142.58 o 
   4   0   6     1179.89     1165.84     86.79 o 
   6   0   6    14197.16    13005.83    546.61 o 
   8   0   6     4303.15     3866.80    294.40 o 
  10   0   6     1046.70     1291.32    219.92 o 
 -11   1   6       58.46       46.59    147.34 o 
 -10   1   6        4.71      -29.89     87.35 o 
  -9   1   6       26.68      -36.48     67.92 o 
  -8   1   6     2388.19     2441.63    128.87 o 
  -7   1   6      454.21      343.29     58.73 o 
  -6   1   6     2608.86     2493.60     98.39 o 
  -5   1   6     1635.84     1788.42     95.21 o 
  -4   1   6    24851.54    24612.64    578.47 o 
  -3   1   6      233.25      267.73     22.23 o 
  -2   1   6      147.95      207.54     21.78 o 
  -1   1   6     1808.69     1688.13     67.25 o 
   0   1   6    37308.33    35488.44   1140.44 o 
   1   1   6     1172.14     1212.63     54.15 o 
   2   1   6    62592.54    61587.17   1646.55 o 
   3   1   6      131.99      114.99     27.38 o 
   4   1   6     3737.46     3552.69    104.55 o 
   5   1   6      307.01      324.44     57.88 o 
   6   1   6     9890.96     9926.07    278.55 o 
   7   1   6      140.38      135.38     64.14 o 
   8   1   6      801.14      662.70    103.32 o 
   9   1   6       48.64      -89.74     89.74 o 
  10   1   6     1825.42     1773.99    245.26 o 
 -10   2   6      124.83       24.43     80.61 o 
  -9   2   6      165.06       56.60     77.27 o 
  -8   2   6      882.70      910.90     90.46 o 
  -7   2   6     2003.28     2110.36    107.74 o 
  -6   2   6     4963.63     5345.82    164.87 o 
  -5   2   6      142.20      171.93     29.62 o 
  -4   2   6      880.40      889.41     42.65 o 
  -3   2   6     9106.38     9071.46    221.77 o 
  -2   2   6     4891.88     4716.89    119.59 o 
  -1   2   6     8612.24     8116.70    249.36 o 
   0   2   6    46764.73    45120.60   1444.22 o 
   1   2   6     4586.77     4658.08    151.64 o 
   2   2   6    15479.26    15047.40    458.36 o 
   3   2   6    10594.19    10355.98    252.94 o 
   4   2   6     1850.82     1767.75     67.75 o 
   5   2   6       52.80       77.86     35.82 o 
   6   2   6     1331.11     1312.17     78.56 o 
   7   2   6      665.44      440.84     71.24 o 
   8   2   6     4362.43     3931.40    210.23 o 
   9   2   6       44.01      -35.24     93.56 o 
  10   2   6      325.69      202.52    138.19 o 
 -10   3   6      379.35      277.42     89.58 o 
  -9   3   6      262.06      150.88     77.28 o 
  -8   3   6      453.75      497.33     72.32 o 
  -7   3   6       67.00      105.11     50.71 o 
  -6   3   6      399.25      331.28     48.10 o 
  -5   3   6     1535.85     1633.30     79.07 o 
  -4   3   6    21941.44    21760.34    515.77 o 
  -3   3   6      100.96      114.97     21.56 o 
  -2   3   6    17285.42    17304.15    469.06 o 
  -1   3   6     6698.85     6407.57    200.05 o 
   0   3   6    15538.90    15610.74    515.20 o 
   1   3   6     5436.94     5448.42    176.69 o 
   2   3   6     9307.53     9803.09    304.78 o 
   3   3   6      416.67      388.17     30.73 o 
   4   3   6     8360.54     8392.16    212.91 o 
   5   3   6     1406.88     1560.76    120.04 o 
   6   3   6     5151.79     5052.15    180.79 o 
   7   3   6       67.69       28.01     56.11 o 
   8   3   6        1.13      -71.48     71.48 o 
   9   3   6       87.17      194.22    100.09 o 
  10   3   6      552.42      380.48    151.50 o 
 -10   4   6        7.00      -79.15     87.60 o 
  -9   4   6      728.19      834.49     97.31 o 
  -8   4   6       32.34       36.96     77.44 o 
  -7   4   6      163.28      211.80     50.72 o 
  -6   4   6    14906.69    16136.41    430.32 o 
  -5   4   6     5443.68     5802.81    186.81 o 
  -4   4   6     9033.22     9020.79    226.11 o 
  -3   4   6       17.12       20.42     16.05 o 
  -2   4   6       22.80       58.11     18.66 o 
  -1   4   6      829.32      767.12     32.73 o 
   0   4   6    63278.67    61284.05   1779.40 o 
   1   4   6       14.06       21.48     28.34 o 
   2   4   6    38221.68    38372.81   1121.06 o 
   3   4   6      108.16       93.03     23.76 o 
   4   4   6      224.72      268.52     36.71 o 
   5   4   6     3149.53     3073.53    113.54 o 
   6   4   6     1379.58     1374.55     78.91 o 
   7   4   6      224.40      178.22     64.75 o 
   8   4   6     6937.15     6435.93    288.13 o 
   9   4   6     1023.39     1050.94    129.99 o 
  10   4   6        3.93       21.03    171.09 o 
 -10   5   6      797.95      626.71    103.77 o 
  -9   5   6      385.25      452.64     89.29 o 
  -8   5   6       21.30       -9.39     61.09 o 
  -7   5   6        0.33       19.31     46.16 o 
  -6   5   6      187.10      154.83     42.40 o 
  -5   5   6       45.48       58.38     26.37 o 
  -4   5   6     7522.98     7149.47    183.63 o 
  -3   5   6     2198.01     2115.80    113.31 o 
  -2   5   6    17218.13    16568.47    453.08 o 
  -1   5   6     1235.11     1160.79     50.30 o 
   0   5   6       47.61       67.17     21.31 o 
   1   5   6     2595.59     2556.93    114.45 o 
   2   5   6     2673.78     2645.93    111.10 o 
   3   5   6      428.18      484.61     39.35 o 
   4   5   6    13021.60    13093.25    350.73 o 
   5   5   6     5361.96     5389.30    170.19 o 
   6   5   6     5609.16     5176.94    190.57 o 
   7   5   6        2.19      -43.60     57.83 o 
   8   5   6       57.81      -39.57     69.07 o 
   9   5   6       12.79       42.11     95.61 o 
 -10   6   6      475.46      420.71     96.04 o 
  -9   6   6       24.55      -70.33     70.33 o 
  -8   6   6      161.76      222.74     66.33 o 
  -7   6   6     1921.89     2059.24    112.66 o 
  -6   6   6    21572.15    22159.54    577.29 o 
  -5   6   6     1145.77     1229.46     83.54 o 
  -4   6   6      406.04      374.81     33.81 o 
  -3   6   6       22.57       91.27     32.01 o 
  -2   6   6     5777.06     5404.92    207.36 o 
  -1   6   6       85.84       53.66     27.64 o 
   0   6   6     7181.29     6655.37    347.41 o 
   1   6   6     4284.50     4555.78    205.52 o 
   2   6   6    10132.41    10821.44    344.91 o 
   3   6   6      111.54      117.94     35.89 o 
   4   6   6     7281.76     7691.79    221.01 o 
   5   6   6      304.20      275.22     53.80 o 
   6   6   6       57.51      -42.10     54.28 o 
   7   6   6      937.12     1031.64     91.24 o 
   8   6   6     8079.73     8331.87    578.03 o 
   9   6   6      543.39      574.22    126.63 o 
 -10   7   6      178.87      272.34    122.18 o 
  -9   7   6       74.44      156.42     78.02 o 
  -8   7   6      704.91      682.50     84.56 o 
  -7   7   6       99.49       57.82     50.91 o 
  -6   7   6      801.46      763.58     61.11 o 
  -5   7   6      127.14      129.98     39.60 o 
  -4   7   6     2045.52     2159.08     93.78 o 
  -3   7   6    12485.73    12478.61    324.04 o 
  -2   7   6     6160.09     5843.48    198.23 o 
  -1   7   6      325.04      313.78     37.52 o 
   0   7   6     1089.42      930.49     74.46 o 
   1   7   6      260.64      290.05     40.11 o 
   2   7   6     6921.95     7105.31    219.94 o 
   3   7   6     1924.78     2056.34    112.74 o 
   4   7   6     3078.38     3323.84    200.43 o 
   5   7   6     3031.27     2901.44    152.75 o 
   6   7   6     5708.29     5194.84    197.02 o 
   7   7   6        7.31        4.40     68.06 o 
   8   7   6       26.99       -1.88     76.42 o 
   9   7   6        0.41      -81.95    105.49 o 
  -9   8   6       93.18      164.77    118.79 o 
  -8   8   6       96.98      -29.26     66.51 o 
  -7   8   6      692.84      750.44     75.61 o 
  -6   8   6     4069.61     4009.42    220.66 o 
  -5   8   6      122.29      171.14     52.76 o 
  -4   8   6      207.31      284.41     47.49 o 
  -3   8   6       88.08      120.41     30.76 o 
  -2   8   6     1284.12     1349.10     73.56 o 
  -1   8   6    11378.34    10767.42    308.06 o 
   0   8   6     3932.75     3728.23    130.88 o 
   1   8   6    14580.17    14228.02    403.02 o 
   2   8   6     9168.58     9287.27    310.53 o 
   3   8   6     3208.53     3190.01    148.28 o 
   4   8   6      180.79      218.56     62.14 o 
   5   8   6      863.37      901.00     96.45 o 
   6   8   6      177.20       98.36     75.78 o 
   7   8   6      726.55      885.66     91.45 o 
   8   8   6     1559.15     1626.78    129.34 o 
   9   8   6        5.07      188.83    158.92 o 
  -9   9   6       20.58       96.63    209.43 o 
  -8   9   6     1018.05      959.97    124.64 o 
  -7   9   6        0.04      -76.69     86.70 o 
  -6   9   6     2261.22     2310.43    147.98 o 
  -5   9   6      858.91      964.30     91.12 o 
  -4   9   6     2765.49     2916.36    136.58 o 
  -3   9   6     3861.81     3745.86    131.18 o 
  -2   9   6      685.62      749.38     58.38 o 
  -1   9   6      203.51      185.07     38.18 o 
   0   9   6    11455.87    10956.91    318.20 o 
   1   9   6      379.76      399.33     48.29 o 
   2   9   6    10280.36     9673.28    324.34 o 
   3   9   6     4399.64     4236.88    198.38 o 
   4   9   6      278.65      256.47     67.17 o 
   5   9   6      715.74      774.29     94.48 o 
   6   9   6     2830.90     2946.40    164.53 o 
   7   9   6      280.03      117.68     89.19 o 
   8   9   6        0.15      -82.40     82.40 o 
  -9  10   6      334.74      313.03    158.39 o 
  -8  10   6       35.38      -12.92     96.29 o 
  -7  10   6      698.41      747.49    109.16 o 
  -6  10   6       48.13       91.70     71.85 o 
  -5  10   6      478.25      476.05     76.80 o 
  -4  10   6       73.02      137.94     48.17 o 
  -3  10   6      730.65      883.40     57.29 o 
  -2  10   6     6962.02     6648.94    207.63 o 
  -1  10   6     5696.74     5282.34    173.47 o 
   0  10   6     5712.14     5489.66    179.80 o 
   1  10   6      153.77       82.17     61.34 o 
   2  10   6     6145.62     5977.90    224.54 o 
   3  10   6     1106.83     1009.40     89.96 o 
   4  10   6     1934.70     1805.01    123.18 o 
   5  10   6      218.75      181.64     87.93 o 
   6  10   6      217.82      177.60     78.07 o 
   7  10   6     1854.68     1813.40    140.13 o 
   8  10   6      159.72      330.99     99.63 o 
  -8  11   6      302.67      171.03    108.70 o 
  -7  11   6      279.22      466.12    126.98 o 
  -6  11   6      397.00      230.12     84.90 o 
  -5  11   6     1230.07     1251.41    178.99 o 
  -4  11   6     2772.71     3154.93    141.85 o 
  -3  11   6      721.75      693.35     63.35 o 
  -2  11   6       17.60       14.04     30.86 o 
  -1  11   6     1467.72     1437.39     80.35 o 
   0  11   6     5613.42     4887.86    167.69 o 
   1  11   6       38.86      -20.86     45.55 o 
   2  11   6     8429.54     7915.69    282.72 o 
   3  11   6     4419.84     4448.90    258.14 o 
   4  11   6       97.73      144.90     82.48 o 
   5  11   6      579.89      626.93    192.33 o 
   6  11   6     1651.30     1826.45    160.83 o 
   7  11   6      623.00      632.32    104.89 o 
   8  11   6       55.15      147.79    138.37 o 
  -8  12   6      281.38      243.54    125.93 o 
  -7  12   6      335.50      215.75    103.59 o 
  -6  12   6     1167.11     1081.45    120.66 o 
  -5  12   6     1126.79     1138.50    126.20 o 
  -4  12   6      297.46      190.16     79.42 o 
  -3  12   6      423.12      510.01     69.30 o 
  -2  12   6      438.46      434.42     46.25 o 
  -1  12   6     2084.84     2105.10     90.34 o 
   0  12   6     1425.82     1396.24     90.52 o 
   1  12   6       15.07       21.88     51.84 o 
   2  12   6       19.85       56.30     56.46 o 
   3  12   6      901.11      883.29     95.38 o 
   4  12   6        0.87       33.61     82.16 o 
   5  12   6      689.41      752.83    116.59 o 
   6  12   6      256.11      336.62    131.30 o 
   7  12   6     1062.35     1007.82    137.17 o 
  -7  13   6       32.96      163.24    100.45 o 
  -6  13   6      119.08       88.20     89.48 o 
  -5  13   6      944.78     1167.49    118.13 o 
  -4  13   6      911.84     1035.76    113.19 o 
  -3  13   6     1124.91     1165.41    148.36 o 
  -2  13   6       81.56       42.22     40.74 o 
  -1  13   6     1022.37      982.88     66.73 o 
   0  13   6      386.01      370.75     62.91 o 
   1  13   6      283.15      199.66     62.31 o 
   2  13   6      488.67      593.40     82.47 o 
   3  13   6     1021.51      888.94    101.87 o 
   4  13   6      395.50      457.72    103.29 o 
   5  13   6     1174.03     1179.70    155.57 o 
   6  13   6      181.75      179.38    103.10 o 
  -7  14   6       87.11      171.61    171.92 o 
  -6  14   6      944.40     1065.79    134.48 o 
  -5  14   6      147.61       53.50     83.06 o 
  -4  14   6      320.27      468.91     87.04 o 
  -3  14   6      392.08      298.81     74.32 o 
  -2  14   6     1581.33     1669.05    101.22 o 
  -1  14   6     2055.87     2119.17    111.24 o 
   0  14   6     1336.50     1325.46    102.79 o 
   1  14   6     3862.47     3608.45    191.78 o 
   2  14   6        0.85       79.91     66.39 o 
   3  14   6     1179.12     1329.89    133.68 o 
   4  14   6       71.99      105.66     95.09 o 
   5  14   6        3.99       36.11    110.70 o 
  -6  15   6       53.50       -4.25    190.99 o 
  -5  15   6       21.68     -114.93    114.93 o 
  -4  15   6      435.03      584.94     97.71 o 
  -3  15   6     2317.57     2462.49    193.53 o 
  -2  15   6      210.99      180.62     72.46 o 
  -1  15   6      451.25      564.18     76.79 o 
   0  15   6       83.50      163.51     67.58 o 
   1  15   6       74.39      159.64     97.62 o 
   2  15   6       43.51       71.07     97.89 o 
   3  15   6       93.23      109.02    135.49 o 
   4  15   6      177.89      207.09    161.81 o 
  -5  16   6      147.84      176.82    328.89 o 
  -4  16   6      700.12      993.86    161.00 o 
  -3  16   6      107.64      271.47    115.24 o 
  -2  16   6        4.86      -36.69     82.72 o 
  -1  16   6      120.23      104.12     72.09 o 
   0  16   6     1027.09     1233.63    213.95 o 
   1  16   6     2136.18     2119.61    182.25 o 
   2  16   6      336.09      582.35    136.99 o 
   3  16   6       43.61       49.23    142.37 o 
  -4  17   6        3.93     -242.67    334.69 o 
  -3  17   6      838.41      938.91    202.27 o 
  -2  17   6        4.19      115.41    119.57 o 
  -1  17   6       25.53      121.92    138.12 o 
   0  17   6       50.11       47.42     81.43 o 
   1  17   6       75.75      183.64    125.74 o 
   2  17   6       22.09       -1.26    152.24 o 
   0  18   6       50.63       59.41    129.83 o 
   1  18   6      214.85       57.03    147.57 o 
  -9   0   7     1574.79     1663.97    364.24 o 
  -7   0   7      148.68       95.18     73.57 o 
  -5   0   7    50049.87    49678.00   1632.24 o 
  -3   0   7      168.14      153.70     29.24 o 
  -1   0   7    13050.67    13071.74    616.24 o 
   1   0   7     3046.24     2955.07    168.39 o 
   3   0   7    21977.29    21280.65    709.60 o 
   5   0   7     7470.79     7488.32    352.86 o 
   7   0   7      284.02      259.65     88.58 o 
   9   0   7     7353.74     7139.67    464.49 o 
 -10   1   7       22.29      -17.91    107.19 o 
  -9   1   7     2178.54     2167.15    127.81 o 
  -8   1   7      168.60      128.57     61.64 o 
  -7   1   7      800.41      924.56     75.95 o 
  -6   1   7      246.86      247.68     74.51 o 
  -5   1   7       54.99       64.95     27.76 o 
  -4   1   7       12.06       30.20     27.82 o 
  -3   1   7     9681.93     9157.46    224.29 o 
  -2   1   7     1058.37      976.93     36.89 o 
  -1   1   7    26138.61    25410.29    748.07 o 
   0   1   7     4419.70     4757.47    175.56 o 
   1   1   7     1640.26     1633.70     67.45 o 
   2   1   7      107.87      127.31     22.45 o 
   3   1   7     1414.69     1412.95     55.05 o 
   4   1   7      468.39      530.43     39.43 o 
   5   1   7    12015.11    12099.66    302.17 o 
   6   1   7       85.07      139.98     50.21 o 
   7   1   7     4013.42     3803.38    173.47 o 
   8   1   7        0.85       79.70    109.97 o 
   9   1   7       34.35      110.44    104.75 o 
 -10   2   7       14.02       40.66     98.28 o 
  -9   2   7      410.67      389.20     85.31 o 
  -8   2   7      341.02      247.30     64.22 o 
  -7   2   7       34.56       83.89     50.41 o 
  -6   2   7     1275.02     1352.85     78.49 o 
  -5   2   7    22414.59    22286.84    609.19 o 
  -4   2   7       18.96        4.03     20.72 o 
  -3   2   7      732.71      745.23     35.50 o 
  -2   2   7     8485.98     8086.48    211.62 o 
  -1   2   7     1192.98     1146.19     56.39 o 
   0   2   7     1976.04     2119.90     96.12 o 
   1   2   7    28872.70    28383.57    834.50 o 
   2   2   7     4017.14     4126.98    158.61 o 
   3   2   7    34259.55    33272.84    827.65 o 
   4   2   7     4116.94     4349.41    123.64 o 
   5   2   7       84.38      120.77     38.81 o 
   6   2   7       62.65       92.39     44.05 o 
   7   2   7      378.70      439.63     77.79 o 
   8   2   7      321.86      105.19     88.15 o 
   9   2   7     3205.99     3086.68    207.25 o 
 -10   3   7       13.36       48.64     94.85 o 
  -9   3   7       83.39      121.11     87.29 o 
  -8   3   7      522.71      658.80     96.38 o 
  -7   3   7      530.00      670.26     68.55 o 
  -6   3   7       78.55       96.72     39.38 o 
  -5   3   7      955.18      886.25     53.97 o 
  -4   3   7        4.53      -12.56     21.16 o 
  -3   3   7    27085.07    26660.88    625.02 o 
  -2   3   7      250.70      258.26     31.12 o 
  -1   3   7     4181.40     3809.11    116.60 o 
   0   3   7     5634.41     5525.69    201.97 o 
   1   3   7    21343.73    20198.09    599.44 o 
   2   3   7     1235.86     1271.46     74.84 o 
   3   3   7     7289.04     7128.85    196.11 o 
   4   3   7       30.84       57.97     29.57 o 
   5   3   7     3587.85     3660.50    125.60 o 
   6   3   7      561.38      659.44     61.90 o 
   7   3   7     3154.61     2869.88    151.98 o 
   8   3   7      129.37      -97.96     97.96 o 
   9   3   7      364.99      248.49    117.09 o 
 -10   4   7        1.48      -95.76     95.76 o 
  -9   4   7        0.13      -81.84     81.84 o 
  -8   4   7      479.55      423.56     91.56 o 
  -7   4   7      665.09      686.07     84.99 o 
  -6   4   7     1134.67     1135.43     66.55 o 
  -5   4   7     1553.55     1653.10     75.23 o 
  -4   4   7     5963.06     5847.81    164.06 o 
  -3   4   7     1049.52      987.95     51.92 o 
  -2   4   7     2653.27     2548.58     87.05 o 
  -1   4   7     6818.93     6063.95    214.57 o 
   0   4   7        7.04        4.56     32.53 o 
   1   4   7    22325.35    22863.60    680.74 o 
   2   4   7       77.36       82.13     40.55 o 
   3   4   7    18676.32    19142.88    526.25 o 
   4   4   7     1010.46     1171.54     68.72 o 
   5   4   7     3216.42     3004.55    121.20 o 
   6   4   7      817.79      806.40     67.09 o 
   7   4   7      297.91      199.70     66.10 o 
   8   4   7      156.18      172.95     83.41 o 
   9   4   7      978.98     1042.47    139.81 o 
 -10   5   7      169.37      361.82    129.76 o 
  -9   5   7        2.62       27.80     86.03 o 
  -8   5   7      140.47       36.12    106.92 o 
  -7   5   7     2246.15     2387.17    119.98 o 
  -6   5   7      429.78      531.98     51.69 o 
  -5   5   7      115.39      149.64     36.06 o 
  -4   5   7     1435.81     1546.89     63.40 o 
  -3   5   7    22926.54    22187.47    597.21 o 
  -2   5   7      154.82      120.51     25.04 o 
  -1   5   7      566.30      519.32     29.71 o 
   0   5   7      563.62      573.65     46.06 o 
   1   5   7    27492.83    27085.18    804.67 o 
   2   5   7      129.98      202.59     43.90 o 
   3   5   7    22063.86    23222.93    632.68 o 
   4   5   7     2954.62     3299.98    125.02 o 
   5   5   7     1187.37     1340.54     75.08 o 
   6   5   7      408.16      442.86     67.01 o 
   7   5   7     2757.59     2723.13    138.52 o 
   8   5   7      585.00      526.38    102.11 o 
   9   5   7      503.93      448.91    135.57 o 
 -10   6   7       79.93      -57.84    141.88 o 
  -9   6   7      322.89      294.57     98.55 o 
  -8   6   7      698.53      848.78    107.75 o 
  -7   6   7     3558.94     3670.71    170.13 o 
  -6   6   7     1688.42     2012.82    121.57 o 
  -5   6   7     4848.77     4970.30    187.65 o 
  -4   6   7      368.65      435.82     38.15 o 
  -3   6   7     7012.15     6769.46    185.53 o 
  -2   6   7     4279.36     4303.21    136.76 o 
  -1   6   7      890.88      848.32     44.88 o 
   0   6   7     6112.27     6277.27    210.52 o 
   1   6   7     2065.88     2366.01    115.11 o 
   2   6   7       11.67        1.20     41.68 o 
   3   6   7     1923.09     2056.45    123.92 o 
   4   6   7      361.35      557.54    112.34 o 
   5   6   7       85.34      136.31     59.49 o 
   6   6   7       31.42       59.11     68.67 o 
   7   6   7     2144.18     2135.61    166.96 o 
   8   6   7     1304.52     1400.91    124.41 o 
   9   6   7      949.87      953.23    189.63 o 
  -9   7   7      103.34       -3.01     89.70 o 
  -8   7   7       31.32      -10.48     80.74 o 
  -7   7   7     1252.97     1331.98    107.38 o 
  -6   7   7      486.28      437.89     63.20 o 
  -5   7   7       16.55       33.75     45.26 o 
  -4   7   7     2440.02     2486.55    144.31 o 
  -3   7   7     8832.65     8414.85    246.83 o 
  -2   7   7     2995.48     2960.64    118.10 o 
  -1   7   7      180.34      207.92     36.54 o 
   0   7   7      573.34      691.30     60.98 o 
   1   7   7    14773.67    15650.79    483.36 o 
   2   7   7     1642.47     1728.06     97.06 o 
   3   7   7     9872.58    10488.31    593.13 o 
   4   7   7     3083.68     3608.24    176.84 o 
   5   7   7      813.63      947.77     87.19 o 
   6   7   7      157.36      240.98     86.53 o 
   7   7   7     2623.49     2449.86    150.45 o 
   8   7   7      139.85       62.55     83.21 o 
   9   7   7      216.60      444.19    164.03 o 
  -9   8   7      141.42      120.51    130.31 o 
  -8   8   7        2.13      115.88    100.86 o 
  -7   8   7       16.07       33.28     74.46 o 
  -6   8   7      246.15      306.11     77.26 o 
  -5   8   7     5658.94     5712.04    214.32 o 
  -4   8   7     1176.71     1088.24     75.72 o 
  -3   8   7      238.72      248.82     38.22 o 
  -2   8   7      109.13      116.80     37.75 o 
  -1   8   7       11.15       75.71     27.64 o 
   0   8   7    11707.35    11330.52    358.90 o 
   1   8   7     2927.46     3005.55    117.19 o 
   2   8   7     6513.72     6482.82    234.33 o 
   3   8   7     7935.00     8375.96    305.13 o 
   4   8   7     1689.62     1850.64    140.11 o 
   5   8   7        5.50        2.34     83.48 o 
   6   8   7      750.02      783.83    113.97 o 
   7   8   7       10.35      -14.72     88.87 o 
   8   8   7      657.96      584.62    119.91 o 
  -9   9   7      227.86      433.69    298.41 o 
  -8   9   7      164.95      214.15    131.21 o 
  -7   9   7        8.25      -75.24     77.08 o 
  -6   9   7       48.37       17.66     80.59 o 
  -5   9   7      121.81       91.66     53.59 o 
  -4   9   7      599.29      664.86     64.23 o 
  -3   9   7     4249.39     4338.33    148.12 o 
  -2   9   7     8335.59     7920.03    263.91 o 
  -1   9   7     3731.49     3712.15    144.97 o 
   0   9   7     1027.78     1100.43     78.40 o 
   1   9   7     2032.44     2218.57    101.04 o 
   2   9   7       25.15       76.18     53.12 o 
   3   9   7      673.04      743.63     80.57 o 
   4   9   7     1291.10     1305.25    106.85 o 
   5   9   7      788.01      781.57    123.10 o 
   6   9   7     2166.33     2286.59    176.72 o 
   7   9   7      906.20      820.62    152.88 o 
   8   9   7       31.90     -114.92    114.92 o 
  -8  10   7       34.24      -34.83    100.30 o 
  -7  10   7      491.53      423.27     99.99 o 
  -6  10   7     1673.62     1640.53    144.35 o 
  -5  10   7     3868.69     4073.58    174.57 o 
  -4  10   7     2130.07     2294.37    118.06 o 
  -3  10   7     2179.67     2023.82     91.06 o 
  -2  10   7        1.62       -3.94     38.80 o 
  -1  10   7      129.65      184.07     45.42 o 
   0  10   7       30.81        1.42     46.06 o 
   1  10   7     6080.80     5822.38    239.94 o 
   2  10   7     5613.99     5610.89    242.77 o 
   3  10   7     8842.83     8534.17    307.77 o 
   4  10   7      120.84       66.95     69.91 o 
   5  10   7        4.62     -106.35    106.35 o 
   6  10   7        0.76      -62.53    156.15 o 
   7  10   7      666.25      775.61    130.29 o 
   8  10   7      307.10      257.45    177.22 o 
  -8  11   7      792.06     1146.87    159.08 o 
  -7  11   7       14.38       48.88    189.44 o 
  -6  11   7      236.37      149.09     81.91 o 
  -5  11   7       55.64       10.54     67.16 o 
  -4  11   7      600.55      548.12     68.15 o 
  -3  11   7      904.61     1052.28     79.33 o 
  -2  11   7     2675.58     2571.14    140.37 o 
  -1  11   7     1119.04     1133.16     72.49 o 
   0  11   7      781.64      725.91     74.85 o 
   1  11   7      316.40      309.30     70.33 o 
   2  11   7      974.30      936.42    101.98 o 
   3  11   7        3.66       88.94     78.93 o 
   4  11   7       18.09      -76.72     79.65 o 
   5  11   7      996.03      903.95    154.57 o 
   6  11   7     3418.71     3443.66    554.61 o 
   7  11   7      278.62      193.32    160.46 o 
  -8  12   7       42.88       -5.28    155.81 o 
  -7  12   7        2.38       85.27    112.80 o 
  -6  12   7      829.14      746.82    111.85 o 
  -5  12   7     2115.07     2279.96    218.82 o 
  -4  12   7     3708.49     3784.65    166.85 o 
  -3  12   7       25.22       -5.82     47.34 o 
  -2  12   7       11.29        8.72     40.35 o 
  -1  12   7      959.04      801.99     66.95 o 
   0  12   7      290.33      434.27     80.62 o 
   1  12   7      343.35      368.78     81.92 o 
   2  12   7     2407.63     2501.82    162.39 o 
   3  12   7      343.10      512.45     99.80 o 
   4  12   7       53.29       43.45    109.22 o 
   5  12   7      290.85      185.76    222.13 o 
   6  12   7      280.67      -46.58    124.95 o 
  -7  13   7      102.60      389.11    134.67 o 
  -6  13   7      110.19      140.90     95.60 o 
  -5  13   7       39.62      181.44     80.66 o 
  -4  13   7      102.02      135.46     74.37 o 
  -3  13   7      933.54      898.50     80.13 o 
  -2  13   7     2193.56     2333.17    107.92 o 
  -1  13   7       16.67       61.16     48.81 o 
   0  13   7     2330.41     2353.33    147.29 o 
   1  13   7      425.84      473.74     92.08 o 
   2  13   7      298.98      411.12     97.64 o 
   3  13   7      280.64      307.76    103.34 o 
   4  13   7        6.64     -107.93    116.21 o 
   5  13   7      308.29       11.62    125.07 o 
   6  13   7     1159.20     1241.20    183.16 o 
  -6  14   7        9.41     -162.80    162.80 o 
  -5  14   7      330.50      439.94    108.13 o 
  -4  14   7      164.88      246.33     80.44 o 
  -3  14   7       73.14      -32.50     74.36 o 
  -2  14   7      199.45      180.67     59.88 o 
  -1  14   7       40.78       20.16     55.67 o 
   0  14   7     1854.49     2129.31    125.59 o 
   1  14   7      130.71       75.09     86.46 o 
   2  14   7     1486.73     1442.44    142.27 o 
   3  14   7       52.07      -74.24     98.31 o 
   4  14   7     1323.72     1261.66    276.95 o 
   5  14   7        0.49       49.55    132.79 o 
  -5  15   7       15.43        5.43     91.45 o 
  -4  15   7      625.78      752.03    107.85 o 
  -3  15   7      531.73      832.07    101.93 o 
  -2  15   7      364.42      379.98     70.61 o 
  -1  15   7       41.50       17.58     61.94 o 
   0  15   7     1110.35     1064.76    100.64 o 
   1  15   7      895.53      986.46    131.40 o 
   2  15   7       15.26       -8.11    115.34 o 
   3  15   7      236.47      311.17    181.11 o 
   4  15   7      407.39      468.78    174.47 o 
  -4  16   7       50.03      255.09    151.65 o 
  -3  16   7       37.76      -90.88    122.88 o 
  -2  16   7      289.76      219.68    120.94 o 
  -1  16   7      214.11      254.03     78.48 o 
   0  16   7     1865.49     2120.54    142.95 o 
   1  16   7      137.91      148.02    116.40 o 
   2  16   7       53.14      100.57    121.32 o 
   3  16   7      416.09      434.52    172.35 o 
  -2  17   7       97.35       94.71    149.23 o 
  -1  17   7        1.50      -23.12     90.80 o 
   0  17   7       72.27      -21.26     81.56 o 
   1  17   7      111.32      181.25    132.64 o 
   2  17   7        0.82      424.92    256.85 o 
 -10   0   8       68.83     -155.38    181.54 o 
  -8   0   8      665.09      637.13    156.07 o 
  -6   0   8     5452.81     5759.39    326.90 o 
  -4   0   8    22000.59    19748.40    752.56 o 
  -2   0   8    12836.76    12814.19    494.34 o 
   0   0   8      173.88      143.33     50.14 o 
   2   0   8     1649.79     1611.02     91.81 o 
   4   0   8     9025.09     9065.83    324.53 o 
   6   0   8       18.45      138.97     81.00 o 
   8   0   8      134.93       89.06    136.05 o 
 -10   1   8      851.38      681.39    168.85 o 
  -9   1   8      149.42      177.71     93.49 o 
  -8   1   8     1128.14     1127.83    114.14 o 
  -7   1   8      537.70      605.12     96.05 o 
  -6   1   8     1236.01     1356.53     77.90 o 
  -5   1   8       23.69       14.74     29.09 o 
  -4   1   8      959.10     1061.56     58.03 o 
  -3   1   8      181.09      129.88     26.80 o 
  -2   1   8    23516.56    22279.86    647.91 o 
  -1   1   8     2642.65     2554.44    111.46 o 
   0   1   8     1422.81     1478.06    103.45 o 
   1   1   8      973.64      883.40     63.07 o 
   2   1   8    12975.25    12728.25    390.39 o 
   3   1   8     3365.53     3211.00    111.13 o 
   4   1   8     4317.45     4608.88    139.89 o 
   5   1   8      327.03      361.56     46.57 o 
   6   1   8     3364.98     3407.08    138.41 o 
   7   1   8       47.65      146.03     59.94 o 
   8   1   8     2063.08     2127.19    166.27 o 
   9   1   8        9.43      -70.45    115.22 o 
 -10   2   8      596.63      823.51    421.35 o 
  -9   2   8      151.85       97.05    135.14 o 
  -8   2   8       86.81       38.77     76.41 o 
  -7   2   8      929.77      930.23     85.94 o 
  -6   2   8      122.99      159.80     59.00 o 
  -5   2   8     1851.76     1901.31     98.89 o 
  -4   2   8     9665.82     9469.63    253.00 o 
  -3   2   8     8219.98     7702.66    207.45 o 
  -2   2   8     2344.33     2394.30     85.30 o 
  -1   2   8      917.64      948.02     82.56 o 
   0   2   8     3466.78     3451.75    143.30 o 
   1   2   8     9001.15     8912.28    311.38 o 
   2   2   8     7588.94     7500.78    242.14 o 
   3   2   8     5440.25     5286.54    181.73 o 
   4   2   8    21944.26    22078.32    525.74 o 
   5   2   8        3.83       50.88     37.80 o 
   6   2   8      263.59      269.40     59.80 o 
   7   2   8     2466.80     2562.16    145.30 o 
   8   2   8        2.71        1.80     93.12 o 
   9   2   8      346.01      195.52    121.73 o 
 -10   3   8      183.86      109.34    166.67 o 
  -9   3   8      752.02      596.31    123.79 o 
  -8   3   8      509.90      398.97     81.42 o 
  -7   3   8      515.17      317.01     91.74 o 
  -6   3   8      896.96     1162.88     77.08 o 
  -5   3   8      118.76      131.53     38.96 o 
  -4   3   8       89.06      100.59     28.44 o 
  -3   3   8      206.25      231.40     28.86 o 
  -2   3   8    18810.83    17259.40    520.80 o 
  -1   3   8     7665.65     6807.42    197.78 o 
   0   3   8     9855.38     9637.32    335.75 o 
   1   3   8     4650.99     4478.36    175.56 o 
   2   3   8    16513.99    15775.16    532.32 o 
   3   3   8     3535.82     3560.84    137.93 o 
   4   3   8     1971.59     2095.32     98.75 o 
   5   3   8     3105.26     3350.05    129.15 o 
   6   3   8     1868.40     2077.83    100.37 o 
   7   3   8       49.30        9.20     66.90 o 
   8   3   8     1761.14     1540.64    145.36 o 
   9   3   8        0.19     -128.04    128.04 o 
 -10   4   8      913.82      759.47    192.24 o 
  -9   4   8       75.42       67.28    107.48 o 
  -8   4   8      452.70      415.42     81.45 o 
  -7   4   8       19.58       51.31     58.47 o 
  -6   4   8      548.96      625.67     77.95 o 
  -5   4   8     5015.19     4965.75    179.54 o 
  -4   4   8     6130.75     6155.53    175.73 o 
  -3   4   8       93.62       40.24     17.76 o 
  -2   4   8       34.06       58.85     25.55 o 
  -1   4   8     4106.27     3719.09    118.13 o 
   0   4   8     5144.37     5138.28    196.48 o 
   1   4   8      116.06      137.13     54.80 o 
   2   4   8     4519.90     4556.21    212.30 o 
   3   4   8      459.25      518.90    112.22 o 
   4   4   8    20408.86    21063.14    591.67 o 
   5   4   8      919.28      995.94     66.27 o 
   6   4   8      259.52      254.54     55.28 o 
   7   4   8      231.87      163.51     74.48 o 
   8   4   8       58.42       44.00    103.84 o 
   9   4   8      920.81     1138.14    279.53 o 
 -10   5   8      110.43      218.52    170.17 o 
  -9   5   8      148.10      246.15     99.76 o 
  -8   5   8      906.96     1024.63    116.27 o 
  -7   5   8      930.02     1079.40    129.99 o 
  -6   5   8     1541.62     1651.80    106.01 o 
  -5   5   8      237.69      216.90     46.19 o 
  -4   5   8      261.95      194.08     55.73 o 
  -3   5   8      321.29      340.43     33.82 o 
  -2   5   8     6937.38     6465.75    194.07 o 
  -1   5   8     2722.63     2667.31     94.35 o 
   0   5   8     4838.33     4411.72    236.24 o 
   1   5   8      671.76      665.15     64.05 o 
   2   5   8     7301.94     7648.89    284.22 o 
   3   5   8       41.54       46.03     58.60 o 
   4   5   8     1152.62     1431.71     98.88 o 
   5   5   8      638.94      743.58     63.81 o 
   6   5   8     2447.83     2417.47    150.77 o 
   7   5   8      908.49      941.90    120.73 o 
   8   5   8     1142.69     1302.86    155.64 o 
   9   5   8       57.93      115.19    214.47 o 
  -9   6   8        5.78      -34.56     92.69 o 
  -8   6   8      717.58      747.81    108.67 o 
  -7   6   8      260.36      278.30     65.96 o 
  -6   6   8      343.05      508.64     73.94 o 
  -5   6   8      530.19      409.95     71.47 o 
  -4   6   8    19888.83    19741.39    506.14 o 
  -3   6   8     6479.27     6160.72    208.07 o 
  -2   6   8     6403.47     6073.68    206.50 o 
  -1   6   8       13.99      -23.66     28.81 o 
   0   6   8     2089.40     1998.75    107.58 o 
   1   6   8      201.52      206.62     62.08 o 
   2   6   8      890.80     1046.07    102.86 o 
   3   6   8     1237.72     1143.38    106.59 o 
   4   6   8     5979.16     5963.13    287.49 o 
   5   6   8      487.21      428.33     95.79 o 
   6   6   8       29.96       89.51     72.49 o 
   7   6   8      109.03       93.06     85.30 o 
   8   6   8        2.36      -44.52    106.92 o 
  -9   7   8      101.46      163.43    131.26 o 
  -8   7   8      815.66      829.45    129.53 o 
  -7   7   8     1559.03     1706.26    145.71 o 
  -6   7   8      169.38      167.09     60.49 o 
  -5   7   8      662.53      659.96     68.40 o 
  -4   7   8     1319.88     1353.84    131.41 o 
  -3   7   8      357.24      402.51     41.36 o 
  -2   7   8     7251.78     7093.52    240.23 o 
  -1   7   8      693.49      788.87     68.11 o 
   0   7   8      265.99      370.46     66.27 o 
   1   7   8     8904.16     8711.41    367.16 o 
   2   7   8     2307.61     2566.62    154.12 o 
   3   7   8     1573.34     1548.71    126.90 o 
   4   7   8      169.85      202.37     81.71 o 
   5   7   8      322.33      462.72    159.07 o 
   6   7   8     2748.09     2415.94    195.71 o 
   7   7   8     1056.21      815.58    145.04 o 
   8   7   8      241.71       -7.93     99.52 o 
  -9   8   8      195.10      270.90    208.18 o 
  -8   8   8       31.18       78.88    108.30 o 
  -7   8   8       19.98       49.81     79.98 o 
  -6   8   8      262.86      314.28     66.99 o 
  -5   8   8      550.00      508.52    106.64 o 
  -4   8   8     4387.43     4376.73    220.64 o 
  -3   8   8     3215.82     3128.39    144.20 o 
  -2   8   8       57.25       75.11     38.21 o 
  -1   8   8     2796.68     2658.97    202.38 o 
   0   8   8      206.24      230.65     56.96 o 
   1   8   8     1408.04     1371.15     98.76 o 
   2   8   8     4398.57     4919.75    241.60 o 
   3   8   8     4586.34     4863.89    251.58 o 
   4   8   8     2465.78     2660.26    189.75 o 
   5   8   8     4409.73     4552.52    316.37 o 
   6   8   8        6.91      197.68    164.59 o 
   7   8   8       40.08      -82.22    111.70 o 
   8   8   8       27.52     -194.27    241.81 o 
  -9   9   8        3.20     -153.79    184.68 o 
  -8   9   8      270.82      186.48    121.40 o 
  -7   9   8      818.07      889.81    114.97 o 
  -6   9   8       47.88      -12.21     64.97 o 
  -5   9   8        0.82       10.00     51.97 o 
  -4   9   8      631.81      717.90     67.21 o 
  -3   9   8      614.31      713.27     54.95 o 
  -2   9   8    11933.46    11958.83    384.22 o 
  -1   9   8      588.84      607.83    108.23 o 
   0   9   8      966.04      985.53     85.20 o 
   1   9   8     7000.54     6816.32    306.89 o 
   2   9   8     3435.31     3314.89    192.09 o 
   3   9   8      635.52      845.43    110.59 o 
   4   9   8        4.39       83.61    127.83 o 
   5   9   8        4.26      238.13    152.46 o 
   6   9   8     1663.79     1751.14    246.86 o 
   7   9   8     1006.37      882.41    197.10 o 
   8   9   8       61.52      116.45    250.71 o 
  -8  10   8       36.01       70.85    107.42 o 
  -7  10   8      331.41      255.50     98.49 o 
  -6  10   8        5.10      -69.73     69.73 o 
  -5  10   8      701.59      756.71     80.56 o 
  -4  10   8      668.74      706.57     76.36 o 
  -3  10   8     1363.58     1451.09     90.96 o 
  -2  10   8      357.86      385.60     54.64 o 
  -1  10   8      292.64      334.08     51.41 o 
   0  10   8      357.08      431.19     72.03 o 
   1  10   8     1047.76     1058.77    108.10 o 
   2  10   8     3445.87     4173.97    293.34 o 
   3  10   8      588.38      630.88     98.53 o 
   4  10   8     3395.72     3122.54    258.95 o 
   5  10   8      643.65     1175.28    445.81 o 
   6  10   8      162.87      323.31    165.04 o 
   7  10   8       69.63      -49.20    222.43 o 
  -8  11   8      107.59       92.46    169.38 o 
  -7  11   8      125.86      159.51    101.82 o 
  -6  11   8       37.55       -3.09     79.38 o 
  -5  11   8      510.12      513.46     91.37 o 
  -4  11   8       86.85      206.47     59.07 o 
  -3  11   8      626.99      594.78     67.28 o 
  -2  11   8     1977.94     2235.86    112.94 o 
  -1  11   8      945.26      809.36     71.20 o 
   0  11   8       98.35      134.87     70.85 o 
   1  11   8      500.30      456.86     89.21 o 
   2  11   8     1374.17     1425.66    126.27 o 
   3  11   8        2.16       74.63     80.46 o 
   4  11   8      296.74      184.14     97.24 o 
   5  11   8      919.73      593.10    206.19 o 
   6  11   8      194.14      129.97    188.48 o 
  -7  12   8      182.16       99.64    116.52 o 
  -6  12   8       19.75      154.74    123.16 o 
  -5  12   8     2316.41     2187.70    198.39 o 
  -4  12   8     1713.26     1573.63    105.25 o 
  -3  12   8      207.91      244.85     58.11 o 
  -2  12   8      894.37      980.26     70.32 o 
  -1  12   8     2865.59     2760.04    130.71 o 
   0  12   8       77.43       -3.60     94.42 o 
   1  12   8     1013.63     1120.56    109.32 o 
   2  12   8      169.86      139.69     83.03 o 
   3  12   8      219.80      126.80     94.63 o 
   4  12   8     1510.33     1483.00    454.31 o 
   5  12   8      105.36        8.38    131.27 o 
   6  12   8       46.82     -136.58    136.58 o 
  -7  13   8       14.82       29.39    132.04 o 
  -6  13   8      306.17      299.87    106.90 o 
  -5  13   8      212.74      216.45     88.85 o 
  -4  13   8       29.47      -14.03     72.33 o 
  -3  13   8      430.41      550.32     73.91 o 
  -2  13   8        2.96      -11.68     50.62 o 
  -1  13   8     2119.93     2153.23    127.44 o 
   0  13   8       61.49        3.37     53.83 o 
   1  13   8      481.06      563.47     97.08 o 
   2  13   8      546.10      424.84    102.02 o 
   3  13   8      505.46      520.22    115.56 o 
   4  13   8      716.61      585.12    162.23 o 
   5  13   8      756.45      845.66    176.94 o 
  -6  14   8       49.84       16.52    126.70 o 
  -5  14   8      424.82      413.56    131.52 o 
  -4  14   8      568.20      713.98    104.29 o 
  -3  14   8        4.09       -1.09     60.87 o 
  -2  14   8      722.34      870.85     86.82 o 
  -1  14   8       84.88       47.42     64.46 o 
   0  14   8      137.45      205.14     65.43 o 
   1  14   8     1869.13     1897.59    154.61 o 
   2  14   8      495.71      326.87    142.54 o 
   3  14   8     1355.69     1545.01    175.66 o 
   4  14   8      862.83      703.71    180.45 o 
  -5  15   8       28.75      -97.23    110.48 o 
  -4  15   8       47.85      137.74     92.65 o 
  -3  15   8      109.39       72.19     82.70 o 
  -2  15   8       85.73      135.99     71.78 o 
  -1  15   8      823.71      826.15     97.83 o 
   0  15   8       85.26       93.13     69.28 o 
   1  15   8      403.85      505.42    174.10 o 
   2  15   8      656.88      621.62    135.07 o 
   3  15   8        8.41      199.68    162.43 o 
  -4  16   8        6.38     -180.90    281.12 o 
  -3  16   8      356.85      499.67    113.90 o 
  -2  16   8       55.36      158.03     92.48 o 
  -1  16   8        0.23      -71.05     71.05 o 
   0  16   8      173.03      129.18     83.87 o 
   1  16   8      120.00      125.64    119.80 o 
   2  16   8       35.39      -42.74    126.12 o 
  -1  17   8      293.49       89.52    177.15 o 
   0  17   8       61.17      172.58    141.78 o 
   1  17   8      534.19      578.84    195.54 o 
  -9   0   9      893.32      657.91    158.47 o 
  -7   0   9     1166.58     1159.63    146.39 o 
  -5   0   9     4351.96     4108.99    347.70 o 
  -3   0   9     9431.65     9131.80    367.24 o 
  -1   0   9    27765.40    25928.72   1202.55 o 
   1   0   9      415.52      325.94     70.14 o 
   3   0   9       48.15      112.17     69.70 o 
   5   0   9     4202.50     5327.28    309.39 o 
   7   0   9      661.31      563.14    136.25 o 
   9   0   9      329.46       39.72    289.21 o 
 -10   1   9       41.30      177.75    287.74 o 
  -9   1   9      736.06      814.50    118.28 o 
  -8   1   9      263.80      349.80     90.24 o 
  -7   1   9     1003.74      925.12    137.13 o 
  -6   1   9       19.06       21.40     56.59 o 
  -5   1   9     3515.52     3457.28    120.48 o 
  -4   1   9      175.91      159.84     31.87 o 
  -3   1   9     2400.15     2555.04     90.95 o 
  -2   1   9      862.50      845.64     62.80 o 
  -1   1   9    15801.17    14912.85    503.22 o 
   0   1   9        6.89       56.17     37.95 o 
   1   1   9      962.52     1063.21     95.31 o 
   2   1   9     2819.12     2864.40    132.05 o 
   3   1   9    16287.34    16207.45    551.49 o 
   4   1   9       53.26      102.51     51.29 o 
   5   1   9     1291.03     1394.84     90.76 o 
   6   1   9      199.88      133.88     72.50 o 
   7   1   9     1693.70     1574.04    131.10 o 
   8   1   9       15.20     -151.26    151.26 o 
   9   1   9      621.90      851.21    333.55 o 
 -10   2   9       68.05      234.48    302.56 o 
  -9   2   9     1157.01     1187.67    131.91 o 
  -8   2   9      553.18      761.60    104.40 o 
  -7   2   9        2.06       89.12     64.16 o 
  -6   2   9       25.44       22.22     56.62 o 
  -5   2   9       79.63       25.29     32.62 o 
  -4   2   9     4695.69     4629.39    147.54 o 
  -3   2   9     5066.12     5091.47    156.66 o 
  -2   2   9      260.84      310.73     32.18 o 
  -1   2   9     6100.87     5526.56    208.49 o 
   0   2   9     4028.08     4114.26    196.37 o 
   1   2   9      819.41      757.45     64.80 o 
   2   2   9      590.54      647.11     81.19 o 
   3   2   9     2440.12     2369.16    124.27 o 
   4   2   9      505.77      431.65     71.66 o 
   5   2   9     9231.64     9496.10    286.81 o 
   6   2   9     1551.30     1722.59    108.94 o 
   7   2   9      834.33      730.06    127.81 o 
   8   2   9       20.47     -139.21    139.21 o 
  -9   3   9       41.87       -8.15    108.22 o 
  -8   3   9      240.73      228.89     85.79 o 
  -7   3   9     1923.49     1976.08    132.60 o 
  -6   3   9     1160.29     1287.95     86.40 o 
  -5   3   9       23.34       29.81     38.53 o 
  -4   3   9       32.44       66.75     30.64 o 
  -3   3   9     1744.81     1974.00     78.81 o 
  -2   3   9      504.86      475.23     55.59 o 
  -1   3   9    17337.13    17118.69    576.20 o 
   0   3   9      127.09      149.10     43.71 o 
   1   3   9     4590.08     4814.67    200.42 o 
   2   3   9     6699.86     6950.41    260.00 o 
   3   3   9     4952.62     4868.02    402.31 o 
   4   3   9      932.84      980.90     81.07 o 
   5   3   9       79.39       93.30     50.96 o 
   6   3   9      186.12      245.55     59.84 o 
   7   3   9     2100.87     2274.84    219.11 o 
   8   3   9      275.72      330.71    179.37 o 
  -9   4   9      608.43      768.81    145.79 o 
  -8   4   9       10.41      -39.34     83.49 o 
  -7   4   9        3.83      -57.22     68.27 o 
  -6   4   9      932.02      994.43     78.23 o 
  -5   4   9       44.19      122.20     75.16 o 
  -4   4   9      222.67      241.75     36.11 o 
  -3   4   9    11817.09    11447.00    356.55 o 
  -2   4   9     7837.34     7492.20    240.26 o 
  -1   4   9       19.10       47.48     33.29 o 
   0   4   9      220.29      159.97     47.53 o 
   1   4   9      480.66      420.36     57.79 o 
   2   4   9      638.70      760.15     72.48 o 
   3   4   9     6480.38     7493.91    327.76 o 
   4   4   9       61.27       67.99     69.43 o 
   5   4   9    12693.02    12098.24    433.93 o 
   6   4   9      241.42      340.71     69.43 o 
   7   4   9       64.70       51.15     90.92 o 
   8   4   9      147.18      166.11    118.73 o 
  -9   5   9       33.75        2.17    120.85 o 
  -8   5   9       92.04      134.00     94.99 o 
  -7   5   9     3757.63     4157.45    205.65 o 
  -6   5   9      862.78      947.07     80.20 o 
  -5   5   9       37.30       64.83     44.88 o 
  -4   5   9      135.07      132.95     51.94 o 
  -3   5   9     2647.84     2622.09     95.56 o 
  -2   5   9      202.14      258.76     41.23 o 
  -1   5   9     8528.56     8558.57    312.96 o 
   0   5   9       27.64       72.08     44.14 o 
   1   5   9     7078.78     6892.99    344.71 o 
   2   5   9      414.72      466.69    128.55 o 
   3   5   9      732.41      967.21     99.92 o 
   4   5   9      392.96      534.19     91.93 o 
   5   5   9      263.90      350.94     95.18 o 
   6   5   9        4.59       15.18     72.36 o 
   7   5   9     2916.56     2894.30    399.30 o 
   8   5   9      383.01      186.51    317.69 o 
  -9   6   9      125.19       96.44    307.93 o 
  -8   6   9        8.49     -105.90    120.21 o 
  -7   6   9      910.41      795.14     98.32 o 
  -6   6   9        2.59       -8.10     59.24 o 
  -5   6   9      146.95      160.32     57.49 o 
  -4   6   9     3392.94     3336.49    187.70 o 
  -3   6   9    14737.24    14109.30    398.81 o 
  -2   6   9     1411.73     1321.54     75.78 o 
  -1   6   9     2026.32     2124.15    128.45 o 
   0   6   9      945.77      739.00     71.89 o 
   1   6   9      668.73      848.38    120.02 o 
   2   6   9       15.91      -34.48     51.55 o 
   3   6   9       29.15       74.18     68.29 o 
   4   6   9     1406.26     1494.40    134.44 o 
   5   6   9     5090.58     4723.97    582.57 o 
   6   6   9       48.67       91.85    128.07 o 
   7   6   9      248.37      174.41    126.24 o 
   8   6   9        6.25      130.63    159.47 o 
  -8   7   9      437.82      487.99    186.70 o 
  -7   7   9     1361.97     1367.27    142.80 o 
  -6   7   9      117.42      188.38     70.40 o 
  -5   7   9      828.06     1010.78    125.63 o 
  -4   7   9        1.74       37.16     71.96 o 
  -3   7   9      640.74      610.04     56.20 o 
  -2   7   9      619.04      594.29     54.80 o 
  -1   7   9     2630.86     2369.57    126.97 o 
   0   7   9     7817.79     7470.78    284.65 o 
   1   7   9     3068.80     3520.65    166.82 o 
   2   7   9     1087.24     1204.48    111.87 o 
   3   7   9     1509.65     1652.02    137.17 o 
   4   7   9      497.68      635.38    103.55 o 
   5   7   9       63.00      144.36    113.77 o 
   6   7   9      416.42      235.11    144.92 o 
   7   7   9      843.64      262.68    166.35 o 
   8   7   9      342.02      185.19    229.48 o 
  -8   8   9       85.95      129.81    142.75 o 
  -7   8   9      419.48      442.78    112.01 o 
  -6   8   9      417.29      465.02     75.56 o 
  -5   8   9        8.15       28.31     80.99 o 
  -4   8   9     1059.22     1101.05     80.78 o 
  -3   8   9     2920.52     2559.84    113.34 o 
  -2   8   9      965.39      977.87     79.05 o 
  -1   8   9     4712.95     4583.20    172.00 o 
   0   8   9       23.58       -1.80     50.68 o 
   1   8   9     1322.86     1632.88    123.49 o 
   2   8   9     3152.29     3520.10    200.07 o 
   3   8   9       57.69      177.51     83.33 o 
   4   8   9     2678.73     2630.63    195.46 o 
   5   8   9     5020.66     4879.52    284.08 o 
   6   8   9      371.30      112.10    155.43 o 
   7   8   9       25.96      109.15    155.38 o 
  -8   9   9      179.10       64.77    173.04 o 
  -7   9   9        8.03      170.07    107.39 o 
  -6   9   9       76.74       52.40     76.39 o 
  -5   9   9      836.21      832.74     82.31 o 
  -4   9   9      282.84      233.54    107.35 o 
  -3   9   9       51.02       66.63     39.98 o 
  -2   9   9      251.30      301.32     50.25 o 
  -1   9   9     1800.21     1806.65    123.52 o 
   0   9   9     1930.54     2054.19    156.94 o 
   1   9   9      519.20      786.46    156.17 o 
   2   9   9      605.72      586.44     98.73 o 
   3   9   9     5015.92     4687.57    262.66 o 
   4   9   9      709.11      802.75    142.54 o 
   5   9   9      281.29      455.79    167.43 o 
   6   9   9      599.79      602.98    182.63 o 
   7   9   9        5.54     -229.60    266.62 o 
  -7  10   9        4.13      -45.63    111.28 o 
  -6  10   9       87.05       98.43    102.56 o 
  -5  10   9       61.13      105.83     62.39 o 
  -4  10   9     1308.69     1584.56    101.33 o 
  -3  10   9       28.19        4.34     46.35 o 
  -2  10   9      820.87      787.90     77.75 o 
  -1  10   9     1877.52     1756.28    120.61 o 
   0  10   9     2030.28     2104.30    129.21 o 
   1  10   9     2913.95     3350.96    194.20 o 
   2  10   9      957.27      895.72    112.40 o 
   3  10   9       50.62      108.42     88.90 o 
   4  10   9      491.30      601.23    183.56 o 
   5  10   9     2888.65     2641.93    300.01 o 
   6  10   9      393.49      469.00    280.79 o 
  -7  11   9       17.09      152.75    114.29 o 
  -6  11   9      592.42      728.84    112.51 o 
  -5  11   9      274.72      317.74     94.25 o 
  -4  11   9      607.47      774.71     81.17 o 
  -3  11   9      153.93      150.13     53.66 o 
  -2  11   9      287.28      337.42     67.41 o 
  -1  11   9     1840.57     1714.94    116.90 o 
   0  11   9      193.59      190.31    137.83 o 
   1  11   9       14.10      -71.26     71.26 o 
   2  11   9     1012.55      863.51    193.46 o 
   3  11   9     2101.51     1972.14    176.01 o 
   4  11   9       10.31      -43.80    108.06 o 
   5  11   9      250.96      174.46    178.45 o 
   6  11   9      468.85       89.84    259.28 o 
  -7  12   9        9.63      200.69    169.79 o 
  -6  12   9      379.07      298.28    104.56 o 
  -5  12   9      245.31      404.82    193.88 o 
  -4  12   9      636.62      732.88     83.97 o 
  -3  12   9      706.59      816.67     80.71 o 
  -1  12   9      944.71      904.99     81.54 o 
   0  12   9     1010.95      758.53     82.91 o 
   1  12   9       35.05      174.46     94.38 o 
   2  12   9       65.08       13.66     89.43 o 
   3  12   9        7.89      -24.62    105.57 o 
   4  12   9      199.74      212.55    233.32 o 
   5  12   9      170.51       19.07    173.87 o 
  -6  13   9      305.88      330.56    152.40 o 
  -5  13   9       15.52      -88.80     88.80 o 
  -4  13   9       33.64       36.91     80.95 o 
  -3  13   9     1224.39     1438.97    161.97 o 
  -2  13   9      144.58      247.34     63.43 o 
  -1  13   9     1164.07     1239.35    104.10 o 
   0  13   9      498.36      663.78     84.20 o 
   1  13   9       24.76       39.94     94.47 o 
   2  13   9     1730.67     1673.95    171.64 o 
   3  13   9      222.77      259.42    128.23 o 
   4  13   9       22.65     -176.77    176.77 o 
  -5  14   9       23.21      -96.91     96.91 o 
  -4  14   9       50.16      135.69     95.03 o 
  -3  14   9      626.25      722.24     86.87 o 
  -2  14   9      203.74      209.50     71.58 o 
  -1  14   9       14.21      -90.36     90.36 o 
   0  14   9       44.67      122.93     72.02 o 
   1  14   9      508.70      431.10    119.65 o 
   2  14   9      144.15      122.61    119.69 o 
   3  14   9       63.56      207.07    159.64 o 
  -4  15   9        2.40      156.08    106.33 o 
  -3  15   9      264.72      461.85    110.43 o 
  -2  15   9       12.51      -42.87     69.50 o 
  -1  15   9      625.42      679.17    154.06 o 
   0  15   9      982.02     1106.38    125.05 o 
   1  15   9       15.89        2.06    122.02 o 
   2  15   9      597.19      616.76    149.84 o 
  -2  16   9      153.23      185.66     94.00 o 
  -1  16   9      144.85       29.05     89.11 o 
   0  16   9        2.03      -38.03    117.34 o 
   1  16   9       14.50      -54.43     99.61 o 
  -8   0  10      563.18      537.47    318.97 o 
  -6   0  10     1439.52     1220.28    142.43 o 
  -4   0  10       38.91       18.89     43.34 o 
  -2   0  10    32420.45    31267.31   1175.50 o 
   0   0  10     5984.32     5809.82    317.24 o 
   2   0  10     1490.46     1354.45    131.20 o 
   4   0  10       48.50      201.80     89.48 o 
   6   0  10     6865.15     6523.56    397.33 o 
   8   0  10       38.94      199.50    262.69 o 
  -9   1  10       45.79       22.88     97.92 o 
  -8   1  10       45.79      203.77     84.04 o 
  -7   1  10       48.21       24.17     68.43 o 
  -6   1  10     7440.06     7115.65    281.37 o 
  -5   1  10        1.03       14.83     44.53 o 
  -4   1  10       95.19       96.22     32.83 o 
  -3   1  10      826.18      808.61     49.35 o 
  -2   1  10     3843.98     3651.79    129.58 o 
  -1   1  10      178.83      196.54     46.89 o 
   0   1  10     2784.27     2583.58    123.19 o 
   1   1  10      243.42      247.30     51.76 o 
   2   1  10     9131.25     9224.75    334.52 o 
   3   1  10       73.50       22.04     51.10 o 
   4   1  10      183.75       77.48     59.41 o 
   5   1  10       73.99      -66.87     71.17 o 
   6   1  10      836.17     1002.70    121.80 o 
   7   1  10        5.45       37.18     89.70 o 
   8   1  10     1836.92     1834.88    465.74 o 
  -9   2  10      277.88      266.76    120.22 o 
  -8   2  10     1603.47     1960.96    176.42 o 
  -7   2  10       19.64       42.24     70.65 o 
  -6   2  10       59.30       45.26     47.96 o 
  -5   2  10      839.38      949.83     68.65 o 
  -4   2  10       20.14       78.50     32.02 o 
  -3   2  10      173.12      158.56     38.87 o 
  -2   2  10     6973.88     6416.27    191.18 o 
  -1   2  10       23.79      139.88     46.04 o 
   0   2  10     2841.50     2645.78    127.98 o 
   1   2  10     1503.33     1269.42     93.71 o 
   2   2  10      414.29      534.94     64.75 o 
   3   2  10      742.36      902.26     82.20 o 
   4   2  10      528.11      697.51     94.78 o 
   5   2  10     1043.25     1126.95    118.05 o 
   6   2  10     6429.67     6723.66    325.20 o 
   7   2  10      381.64      415.06    121.32 o 
   8   2  10      123.62      397.84    196.42 o 
  -9   3  10        1.77       40.06    166.42 o 
  -8   3  10       83.00       25.85     81.46 o 
  -7   3  10        5.59      -51.83     97.57 o 
  -6   3  10     1203.11     1238.16     87.39 o 
  -5   3  10      447.30      443.41     54.58 o 
  -4   3  10      490.46      572.31     56.19 o 
  -3   3  10        5.44      -22.85     28.42 o 
  -2   3  10     1147.88     1072.89     65.28 o 
  -1   3  10        0.20      -18.11     18.11 o 
   0   3  10    10913.54    10518.41    374.96 o 
   1   3  10      311.06      332.72     55.33 o 
   2   3  10     5601.41     5584.57    223.05 o 
   3   3  10      983.69      884.64     84.10 o 
   4   3  10     6396.25     5967.32    287.26 o 
   5   3  10        1.97       58.74     83.51 o 
   6   3  10      106.56      114.30     90.13 o 
   7   3  10        4.08      -64.58    147.73 o 
   8   3  10      740.85      675.97    306.77 o 
  -9   4  10       17.15     -150.80    150.80 o 
  -8   4  10     1847.93     1919.95    176.74 o 
  -7   4  10       18.49       20.08     73.97 o 
  -6   4  10      298.85      333.62     73.13 o 
  -5   4  10      280.21      258.95     50.76 o 
  -4   4  10      310.22      228.59     38.62 o 
  -3   4  10     1783.12     1812.39     89.35 o 
  -2   4  10       24.58       35.74     33.14 o 
  -1   4  10     1874.17     1787.66     85.70 o 
   0   4  10     9466.50     9409.87    341.36 o 
   1   4  10     1317.31     1499.09    159.58 o 
   2   4  10     2207.33     2460.15    134.06 o 
   3   4  10        0.49       31.09     83.74 o 
   4   4  10      295.32      261.39     83.25 o 
   5   4  10        1.84      -32.77     84.61 o 
   6   4  10     3900.24     4168.59    294.46 o 
   7   4  10       80.01      312.80    213.21 o 
   8   4  10      939.76      487.80    258.88 o 
  -8   5  10      578.34      445.43    141.84 o 
  -7   5  10      357.17      252.17    106.96 o 
  -6   5  10      253.27      282.57     73.36 o 
  -5   5  10      438.34      423.63     67.98 o 
  -4   5  10     2027.51     2068.93    128.51 o 
  -3   5  10     1529.99     1666.57     86.36 o 
  -2   5  10     2470.50     2426.59    126.57 o 
  -1   5  10      413.73      371.21     55.34 o 
   0   5  10     5461.07     5349.02    258.23 o 
   1   5  10      138.67      192.36     76.54 o 
   2   5  10       31.13       -7.06     52.19 o 
   3   5  10      509.59      452.47    111.92 o 
   4   5  10     6739.00     6349.74    524.84 o 
   5   5  10       48.32      228.97     94.29 o 
   6   5  10      222.02      263.43    217.33 o 
   7   5  10      391.15      260.22    222.39 o 
   8   5  10      224.00      -40.03    219.37 o 
  -8   6  10      358.89      261.98    138.40 o 
  -7   6  10      164.69      151.54     81.32 o 
  -6   6  10       61.65      124.16     67.23 o 
  -5   6  10      303.13      435.12     79.55 o 
  -4   6  10     3264.11     2860.17    143.13 o 
  -3   6  10      910.99      977.54     88.03 o 
  -2   6  10     1353.73     1194.20     86.33 o 
  -1   6  10      349.69      308.03     64.52 o 
   0   6  10    15948.50    16043.84    556.67 o 
   1   6  10     2965.19     3284.00    255.82 o 
   2   6  10      342.60      383.27    103.75 o 
   3   6  10      302.34      381.68     86.75 o 
   4   6  10       35.34       68.99     83.01 o 
   5   6  10       18.98       55.42     94.95 o 
   6   6  10     1217.14      870.82    193.88 o 
   7   6  10      149.75      223.46    237.96 o 
  -8   7  10      210.94      214.18    159.33 o 
  -7   7  10       46.80       44.24     80.07 o 
  -6   7  10     1072.62     1370.23    140.34 o 
  -5   7  10        7.12      -55.36     55.36 o 
  -4   7  10      704.45      768.90    100.87 o 
  -3   7  10     1208.16     1268.09     94.64 o 
  -2   7  10     2285.26     2254.06    143.02 o 
  -1   7  10      587.39      671.07     74.67 o 
   0   7  10     3073.88     3119.81    157.83 o 
   1   7  10      410.96      446.59     91.82 o 
   2   7  10       84.19       66.68     83.05 o 
   3   7  10     1013.81     1352.68    260.14 o 
   4   7  10     2650.90     2715.36    250.32 o 
   5   7  10      797.61      776.19    128.78 o 
   6   7  10       49.37     -132.19    132.19 o 
   7   7  10      117.83      -47.01    154.26 o 
  -7   8  10      642.81      867.52    134.75 o 
  -6   8  10        2.81       -0.48     70.15 o 
  -5   8  10      143.43      161.78     67.38 o 
  -4   8  10       75.70      173.83     60.88 o 
  -3   8  10      152.69      180.80     46.23 o 
  -2   8  10     2370.76     2341.58    131.44 o 
  -1   8  10        3.51      -22.48     52.44 o 
   0   8  10     2998.56     3187.58    278.32 o 
   1   8  10      115.85       51.63     66.00 o 
   2   8  10        1.64      -66.99     72.28 o 
   3   8  10     1117.19     1299.78    195.83 o 
   4   8  10       18.86      123.82    112.55 o 
   5   8  10     1525.62     1278.08    157.00 o 
   6   8  10     1484.97     1368.17    300.53 o 
   7   8  10      350.47      440.20    262.73 o 
  -7   9  10       80.17       45.15    113.25 o 
  -6   9  10     1327.25     1460.42    129.18 o 
  -5   9  10      371.86      288.48     77.93 o 
  -4   9  10      153.07      120.87     63.36 o 
  -3   9  10       27.56       36.78     55.79 o 
  -2   9  10      630.24      657.68     76.45 o 
  -1   9  10       62.67       97.32     56.11 o 
   0   9  10     2861.24     3152.66    193.48 o 
   1   9  10     1277.96     1268.76    118.92 o 
   2   9  10     2341.31     2234.00    169.36 o 
   3   9  10      704.43      788.18    130.96 o 
   4   9  10      608.61      937.22    155.33 o 
   5   9  10       56.50       46.52    149.69 o 
   6   9  10      261.89      118.80    180.14 o 
  -7  10  10        2.10       81.81    130.34 o 
  -6  10  10        1.29      -24.93    101.85 o 
  -5  10  10       39.09       -1.31     72.49 o 
  -4  10  10      470.55      527.76     78.74 o 
  -3  10  10     1022.75      988.99     94.43 o 
  -2  10  10     1006.76      861.94     88.37 o 
  -1  10  10     1612.61     1591.38    114.09 o 
   0  10  10      219.27      288.40     79.53 o 
   1  10  10       64.47      170.81     80.81 o 
   2  10  10      146.03      109.80     81.99 o 
   3  10  10      234.34      360.85    106.86 o 
   4  10  10      399.56      520.91    207.04 o 
   5  10  10     1124.08     1033.95    318.59 o 
  -6  11  10      773.53      674.32    138.42 o 
  -5  11  10     1739.82     2052.80    238.49 o 
  -4  11  10       75.12       30.84     77.65 o 
  -3  11  10        9.92      -50.74     59.83 o 
  -2  11  10      713.47      646.53    100.02 o 
  -1  11  10      401.44      543.67    135.83 o 
   0  11  10      554.04      631.45     98.33 o 
   1  11  10     1104.16     1162.92    127.05 o 
   2  11  10      668.32      796.72    127.54 o 
   3  11  10     1018.43      868.31    140.22 o 
   4  11  10        6.88       42.46    113.79 o 
   5  11  10       22.02     -248.27    248.27 o 
  -6  12  10      121.06      108.26    248.52 o 
  -5  12  10        4.99      -20.26    109.51 o 
  -4  12  10       13.43       -1.18     77.83 o 
  -3  12  10     1005.97      906.38    103.07 o 
  -2  12  10     1216.26     1074.18    104.54 o 
  -1  12  10     2094.32     1926.27    148.25 o 
   0  12  10      548.60      587.58    104.98 o 
   1  12  10        8.47      -50.14     90.07 o 
   2  12  10      150.93      133.75    108.01 o 
   3  12  10      237.33      231.93    119.03 o 
   4  12  10        0.52       -0.87    167.93 o 
  -5  13  10      470.17      438.04    290.18 o 
  -4  13  10       57.52      233.19    105.72 o 
  -3  13  10       11.99      146.10     84.51 o 
  -2  13  10      401.42      443.47     87.73 o 
  -1  13  10       41.98       83.86     83.70 o 
   0  13  10      104.01       93.19     71.03 o 
   1  13  10      476.80      584.12    126.25 o 
   2  13  10        6.02      124.27    151.36 o 
   3  13  10      869.66      799.95    188.07 o 
  -4  14  10       73.43     -133.47    133.47 o 
  -3  14  10       44.36      154.27     90.73 o 
  -2  14  10       63.12      141.18     93.45 o 
  -1  14  10      246.11      225.41     98.75 o 
   0  14  10      647.07      546.37     94.33 o 
   1  14  10       18.24     -102.99    102.99 o 
   2  14  10        9.55       69.16    134.41 o 
   3  14  10      259.79      273.12    216.86 o 
  -2  15  10        3.41       84.42    113.26 o 
  -1  15  10      314.70      385.45    117.81 o 
   0  15  10      164.67       72.36     91.73 o 
   1  15  10       75.36      -93.62     93.62 o 
  -9   0  11        5.13     -275.76    275.76 o 
  -7   0  11      500.76      648.11    221.23 o 
  -5   0  11      112.10      146.74     57.65 o 
  -3   0  11     4323.03     4315.60    201.96 o 
  -1   0  11     1970.77     1719.63    149.34 o 
   1   0  11    17612.23    16596.39    806.27 o 
   3   0  11      205.51       41.36     87.42 o 
   5   0  11      346.48      237.52    152.88 o 
   7   0  11      811.32     1030.88    241.52 o 
  -9   1  11      144.63      463.50    217.28 o 
  -8   1  11      153.05       39.45    117.52 o 
  -7   1  11      188.49       94.37     72.35 o 
  -6   1  11       71.26       70.06     60.13 o 
  -5   1  11     2794.01     2660.57    107.14 o 
  -4   1  11      440.02      480.67     46.08 o 
  -3   1  11     1401.31     1465.47     71.03 o 
  -2   1  11      139.31      123.69     39.12 o 
  -1   1  11     4934.09     5320.07    213.41 o 
   0   1  11      134.50      136.45     53.40 o 
   1   1  11     3066.56     2839.04    172.59 o 
   2   1  11     1170.94     1055.36     92.35 o 
   3   1  11     1482.56     1656.42    137.42 o 
   4   1  11        2.57      -67.02     71.38 o 
   5   1  11     2613.74     2650.67    219.68 o 
   6   1  11      472.08      638.96    139.57 o 
   7   1  11       82.72      138.66    127.64 o 
  -9   2  11       20.20      131.88    152.60 o 
  -8   2  11       16.55      119.27     89.86 o 
  -7   2  11     1411.34     1514.70    122.92 o 
  -6   2  11      484.53      488.74     75.73 o 
  -5   2  11      291.55      385.79     55.62 o 
  -4   2  11     1325.14     1277.86     69.05 o 
  -3   2  11      486.14      406.96     41.91 o 
  -2   2  11      180.50      102.11     32.07 o 
  -1   2  11      926.96      852.89     60.60 o 
   0   2  11     3587.48     3179.81    150.27 o 
   1   2  11     8315.77     8577.17    319.90 o 
   2   2  11      391.43      377.03     66.81 o 
   3   2  11      599.85      735.35     84.28 o 
   4   2  11      342.35      436.02    111.80 o 
   5   2  11      160.40      168.86     91.07 o 
   6   2  11      174.49      187.18    120.67 o 
   7   2  11     2506.06     2336.01    345.75 o 
  -8   3  11      140.52      211.16    105.70 o 
  -7   3  11      113.60      136.28     76.82 o 
  -6   3  11      603.67      556.36     69.90 o 
  -5   3  11     1867.37     1867.58    101.48 o 
  -4   3  11      409.55      400.48     45.28 o 
  -3   3  11      169.03      222.34     41.50 o 
  -2   3  11      547.12      521.92     44.72 o 
  -1   3  11      753.12      740.10     71.35 o 
   0   3  11       17.42       94.75     50.49 o 
   1   3  11     2480.35     2377.51    133.23 o 
   2   3  11      811.98      848.50    103.86 o 
   3   3  11     3751.33     3900.51    240.03 o 
   4   3  11      368.80      424.32     95.56 o 
   5   3  11     1764.46     1661.72    150.72 o 
   6   3  11      766.04      957.49    167.94 o 
   7   3  11      260.22      183.92    212.60 o 
  -8   4  11       27.24      -85.64    210.17 o 
  -7   4  11     2318.04     2508.51    191.18 o 
  -6   4  11       49.84       62.71     55.27 o 
  -5   4  11       42.04       70.60     55.09 o 
  -4   4  11        3.26       -2.08     40.53 o 
  -3   4  11      193.30      305.54     49.01 o 
  -2   4  11     2938.92     2747.14    310.78 o 
  -1   4  11     1497.51     1670.67    107.44 o 
   0   4  11      168.68      262.37     99.89 o 
   1   4  11     3301.80     3497.65    166.31 o 
   2   4  11     1479.92     1761.19    118.61 o 
   3   4  11      649.17      733.92    100.09 o 
   4   4  11        5.07       26.63     76.59 o 
   5   4  11      154.65      327.52    101.47 o 
   6   4  11      283.51      150.35    304.33 o 
   7   4  11     2423.37     1985.07    344.31 o 
  -8   5  11       10.38        2.91    116.08 o 
  -7   5  11       91.42      197.45     97.09 o 
  -6   5  11      185.53      153.18     69.51 o 
  -5   5  11     3496.28     3429.17    196.23 o 
  -4   5  11     1146.29     1239.29     95.18 o 
  -3   5  11      504.01      594.89     58.31 o 
  -2   5  11      361.03      290.62     89.01 o 
  -1   5  11     1637.76     1656.40    156.98 o 
   0   5  11      293.57      276.19     77.83 o 
   1   5  11      774.74      794.93     98.17 o 
   2   5  11      300.00      474.30     85.89 o 
   3   5  11     3188.81     3486.22    206.04 o 
   4   5  11      111.96       77.48     88.35 o 
   5   5  11      440.86      498.08    114.99 o 
   6   5  11       20.69      131.68    143.16 o 
   7   5  11      254.86      -14.18    227.57 o 
  -7   6  11      567.15      843.77    129.90 o 
  -6   6  11       14.74       35.87     66.16 o 
  -5   6  11      209.76      278.65     67.82 o 
  -4   6  11       30.97      -13.03     51.77 o 
  -3   6  11      369.92      299.15     50.57 o 
  -2   6  11      432.91      265.61     60.97 o 
  -1   6  11     5149.28     5387.04    286.72 o 
   0   6  11     3471.87     3408.02    165.30 o 
   1   6  11     5109.29     5502.96    277.31 o 
   2   6  11        9.93       48.98     68.43 o 
   3   6  11      408.11      518.61    103.98 o 
   4   6  11      270.26      546.33    109.42 o 
   5   6  11       11.10      152.43    102.72 o 
   6   6  11      335.79      458.82    169.23 o 
  -7   7  11        1.10      -79.23     97.52 o 
  -6   7  11      203.18      172.78     76.53 o 
  -5   7  11     2625.36     2676.44    157.72 o 
  -4   7  11     1599.38     1522.87    153.09 o 
  -3   7  11      121.42      119.90     62.66 o 
  -2   7  11      126.00      150.95     55.87 o 
  -1   7  11     2772.98     2710.33    146.29 o 
   0   7  11       51.33       94.45     62.23 o 
   1   7  11     1074.77     1182.74    113.15 o 
   2   7  11      280.12      377.34     84.72 o 
   3   7  11     1478.54     1675.73    152.29 o 
   4   7  11     2266.10     2430.46    335.93 o 
   5   7  11      262.49      230.12    114.58 o 
   6   7  11       34.16      318.17    173.31 o 
  -7   8  11      159.91      286.74    229.45 o 
  -6   8  11      326.83      440.72     91.58 o 
  -5   8  11       46.19      107.70     72.31 o 
  -4   8  11       85.60       83.45     63.18 o 
  -3   8  11      306.55      232.11     67.71 o 
  -2   8  11      340.89      387.60     67.64 o 
  -1   8  11      669.56      637.65     78.83 o 
   0   8  11     1450.05     1472.34    156.91 o 
   1   8  11     1276.81     1077.27    112.18 o 
   2   8  11      504.74      405.06    100.01 o 
   3   8  11       76.89       66.89     91.42 o 
   4   8  11        7.07       52.12    101.66 o 
   5   8  11       76.70      110.73    115.97 o 
   6   8  11      556.49      885.07    301.70 o 
  -7   9  11        3.38       52.95    220.92 o 
  -6   9  11       10.68      -28.92     86.91 o 
  -5   9  11      459.30      526.17     89.39 o 
  -4   9  11      727.76      634.03     86.36 o 
  -3   9  11      111.41      165.02     68.34 o 
  -2   9  11      142.22      136.52     64.78 o 
  -1   9  11     1186.28     1117.12    170.62 o 
   0   9  11      348.61      517.71    134.14 o 
   1   9  11     1347.10     1440.26    130.17 o 
   2   9  11      229.06      300.33    100.48 o 
   3   9  11      456.62      588.16    120.05 o 
   4   9  11     2015.93     2163.47    264.25 o 
   5   9  11      400.63      311.12    178.53 o 
  -6  10  11       91.14      -96.77    110.05 o 
  -5  10  11      458.53      502.54    133.45 o 
  -4  10  11      133.15      178.83     75.97 o 
  -3  10  11        1.90       23.61     67.83 o 
  -2  10  11      413.00      383.46     63.22 o 
  -1  10  11        1.12      -88.11     93.37 o 
   0  10  11      854.24      864.26    139.85 o 
   1  10  11      780.36      634.31    108.35 o 
   2  10  11      373.15      538.71    111.88 o 
   3  10  11      103.51      299.61    115.08 o 
   4  10  11       58.27       95.94    118.72 o 
  -5  11  11      296.75      324.92    125.43 o 
  -4  11  11      107.35       57.99     79.48 o 
  -3  11  11       59.95       59.30     75.87 o 
  -2  11  11     1587.20     1775.33    129.76 o 
  -1  11  11      416.32      562.15     94.70 o 
   0  11  11       30.40       74.03     82.37 o 
   1  11  11      168.82      262.16     97.97 o 
   2  11  11        6.17      169.53    103.62 o 
   3  11  11      135.75      231.29    123.03 o 
   4  11  11      215.70       69.75    163.65 o 
  -4  12  11        8.56       46.17    109.01 o 
  -3  12  11       29.73       11.72     77.96 o 
  -2  12  11     1181.53     1075.54    112.07 o 
  -1  12  11       77.04      114.90     80.93 o 
   0  12  11      305.93      391.21    102.47 o 
   1  12  11     1297.30     1373.12    150.41 o 
   2  12  11     1747.38     1840.38    300.68 o 
   3  12  11       39.46      307.65    162.79 o 
  -4  13  11        2.28      -28.32    180.27 o 
  -3  13  11      193.86      175.46    103.18 o 
  -2  13  11      538.72      677.26    107.56 o 
  -1  13  11       41.46      126.92     94.00 o 
   0  13  11      170.83      189.50    106.80 o 
   1  13  11        6.44      200.03    115.01 o 
   2  13  11      393.17      550.58    188.74 o 
   3  13  11       93.33      418.86    214.63 o 
  -2  14  11      154.38      244.58    196.52 o 
  -1  14  11      103.45      -95.34    177.28 o 
   0  14  11        3.64       37.50    194.77 o 
   1  14  11      615.57     1245.60    313.53 o 
  -8   0  12      222.50      499.07    147.75 o 
  -6   0  12      903.98      870.83    133.03 o 
  -4   0  12        3.30      -10.01     53.55 o 
  -2   0  12     2894.59     2588.42    145.85 o 
   0   0  12     1595.39     1801.38    161.89 o 
   2   0  12    13020.20    11897.65    610.84 o 
   4   0  12        6.87      158.52    141.82 o 
   6   0  12       15.59      274.03    185.63 o 
  -8   1  12        1.99      -61.37     94.36 o 
  -7   1  12       53.07      154.39     78.78 o 
  -6   1  12        4.40      -59.98     59.98 o 
  -5   1  12      298.69      293.15     54.42 o 
  -4   1  12     2483.97     2576.93    105.01 o 
  -3   1  12       44.05       49.67     34.88 o 
  -2   1  12     2115.29     1982.96     86.97 o 
  -1   1  12       78.20       66.35     53.01 o 
   0   1  12     2095.94     2163.43    124.89 o 
   1   1  12      152.63      251.95     65.21 o 
   2   1  12      471.95      587.28     79.79 o 
   3   1  12       11.88      -42.59     65.90 o 
   4   1  12     1317.85     1430.80    138.53 o 
   5   1  12      447.92      474.85    127.05 o 
   6   1  12     1073.95     1005.92    171.71 o 
   7   1  12        0.27       68.85    142.05 o 
  -8   2  12       65.16       20.17     97.66 o 
  -7   2  12      169.04      208.18     87.71 o 
  -6   2  12     1533.24     1510.81    116.84 o 
  -5   2  12      552.99      611.72     65.50 o 
  -4   2  12      903.29      886.01     62.34 o 
  -3   2  12       14.40       27.82     34.43 o 
  -2   2  12      255.18      146.88     36.98 o 
  -1   2  12     1513.81     1616.97     89.34 o 
   0   2  12      224.20      159.63     57.16 o 
   1   2  12      652.89      623.04     78.10 o 
   2   2  12     5216.29     5064.02    223.23 o 
   3   2  12      770.17      786.45    141.30 o 
   4   2  12       13.45      138.02     86.26 o 
   5   2  12       92.46      254.24    194.30 o 
   6   2  12       27.55      133.42    133.42 o 
   7   2  12      139.49      142.15    221.10 o 
  -8   3  12      129.92      -52.63    262.23 o 
  -7   3  12      169.34      114.74     82.53 o 
  -6   3  12      515.21      573.95    104.11 o 
  -5   3  12      341.01      457.81     63.31 o 
  -4   3  12     2067.88     2016.54     91.82 o 
  -3   3  12      802.43      762.54     65.03 o 
  -2   3  12       10.08       -2.09     41.21 o 
  -1   3  12        1.24       16.36     53.45 o 
   0   3  12     1860.80     1978.40    123.51 o 
   1   3  12      226.12      346.77     68.97 o 
   2   3  12     1104.75     1266.32    108.43 o 
   3   3  12       54.27       34.82     78.79 o 
   4   3  12     2718.85     2619.37    272.62 o 
   5   3  12      832.35      993.67    136.66 o 
   6   3  12      527.77      512.80    150.49 o 
  -8   4  12      359.52      259.90    290.00 o 
  -7   4  12       18.01      -28.14     97.38 o 
  -6   4  12      760.90      810.57     95.80 o 
  -5   4  12       17.71       74.24     61.37 o 
  -4   4  12     1436.34     1648.34     97.35 o 
  -3   4  12      379.15      522.86     57.52 o 
  -2   4  12        1.49      -37.83     37.96 o 
  -1   4  12        1.27       11.46     64.30 o 
   0   4  12      456.36      524.41     76.62 o 
   1   4  12     2344.66     2346.34    139.87 o 
   2   4  12     1240.65     1289.57    110.96 o 
   3   4  12       32.11      150.39     79.15 o 
   4   4  12       40.77       71.67     91.54 o 
   5   4  12      220.29      136.21    108.09 o 
   6   4  12       97.20      136.52    272.86 o 
  -7   5  12       21.79       46.28     96.07 o 
  -6   5  12      129.14      176.10     74.46 o 
  -5   5  12      100.02       70.49     64.69 o 
  -4   5  12     3979.46     3699.57    208.64 o 
  -3   5  12      695.58      761.77     68.65 o 
  -2   5  12       38.51      -19.73     44.50 o 
  -1   5  12      686.64      757.73     82.86 o 
   0   5  12     2605.06     2800.23    152.86 o 
   1   5  12       79.67      -12.54     58.79 o 
   2   5  12      127.01       40.55     76.45 o 
   3   5  12        4.34       76.61     85.66 o 
   4   5  12     1924.51     2087.97    175.56 o 
   5   5  12      351.66      418.35    119.68 o 
   6   5  12       99.52      516.72    259.86 o 
  -7   6  12       17.54      122.44    223.45 o 
  -6   6  12       96.92       78.53     92.36 o 
  -5   6  12        1.00      -62.36     63.30 o 
  -4   6  12        4.76       55.28     59.94 o 
  -3   6  12        4.82       25.27     49.88 o 
  -2   6  12      537.81      639.44     80.39 o 
  -1   6  12     1104.14     1181.47    100.50 o 
   0   6  12     2028.11     1774.01    125.40 o 
   1   6  12      446.11      484.50    152.51 o 
   2   6  12     3712.34     3859.51    217.42 o 
   3   6  12      450.72      393.97    142.98 o 
   4   6  12      224.10      156.77    104.40 o 
   5   6  12       30.48       -2.47    110.39 o 
   6   6  12       40.25      229.75    243.78 o 
  -7   7  12      199.12      399.97    241.75 o 
  -6   7  12       23.14       31.47     77.98 o 
  -5   7  12      346.86      468.05     84.93 o 
  -4   7  12     1603.28     1334.73    108.64 o 
  -3   7  12        1.87       31.29     50.07 o 
  -2   7  12      753.43      956.87     92.90 o 
  -1   7  12      289.53      206.31     68.63 o 
   0   7  12      913.52     1158.48    157.60 o 
   1   7  12       23.88      108.90    100.06 o 
   2   7  12       30.55      105.63     87.04 o 
   3   7  12      640.55      791.75    169.86 o 
   4   7  12      863.30      983.11    145.16 o 
   5   7  12      113.39       74.47    137.04 o 
  -6   8  12      860.72     1013.34    133.46 o 
  -5   8  12      240.72      279.98     82.02 o 
  -4   8  12       20.84       23.40     66.98 o 
  -3   8  12      897.78      823.23    118.95 o 
  -2   8  12       67.11       93.10     51.55 o 
  -1   8  12      322.86      389.66    158.58 o 
   0   8  12       83.95      143.33     80.66 o 
   1   8  12       71.86       41.44     74.77 o 
   2   8  12     3260.06     3469.36    216.93 o 
   3   8  12      290.60      291.99    113.83 o 
   4   8  12      155.50      301.49    125.32 o 
   5   8  12      141.37      213.65    190.68 o 
  -6   9  12       48.73       33.48    133.39 o 
  -5   9  12      170.55       88.44     84.24 o 
  -4   9  12       18.09       43.60     75.11 o 
  -3   9  12       16.50      -31.45     67.93 o 
  -2   9  12      393.33      499.34     77.50 o 
  -1   9  12      652.66      670.82     90.72 o 
   0   9  12       15.43       12.87    148.59 o 
   1   9  12        0.55       -5.04     84.68 o 
   2   9  12      108.26      107.10     97.11 o 
   3   9  12      242.21      347.96    122.26 o 
   4   9  12      633.59      839.85    151.85 o 
  -5  10  12      125.74      246.88    178.98 o 
  -4  10  12      122.23      -12.00     79.12 o 
  -3  10  12       33.42       -0.45     87.16 o 
  -2  10  12        1.29       38.47     60.04 o 
  -1  10  12      379.68      376.97     90.53 o 
   0  10  12      250.37      177.46     88.70 o 
   1  10  12      339.09      301.71    100.89 o 
   2  10  12     1423.75     1403.83    174.76 o 
   3  10  12      546.04      451.10    135.02 o 
   4  10  12      277.87      418.12    205.04 o 
  -5  11  12       32.68      -86.98    192.25 o 
  -4  11  12      165.43      309.03     98.12 o 
  -3  11  12      480.66      567.41     97.69 o 
  -2  11  12      205.71      111.78     81.02 o 
  -1  11  12      584.65      789.47    156.69 o 
   0  11  12      238.24      234.55     97.45 o 
   1  11  12        4.21        3.13    101.44 o 
   2  11  12       86.54      147.98    115.07 o 
   3  11  12       73.95      413.34    199.50 o 
  -4  12  12       25.07     -135.68    170.34 o 
  -3  12  12       85.47       39.82    160.27 o 
  -2  12  12      336.18      359.21    101.11 o 
  -1  12  12      221.06      302.80     98.86 o 
   0  12  12       36.08       48.77     99.01 o 
   1  12  12      996.08     1022.93    212.54 o 
   2  12  12      546.70      852.75    235.34 o 
   0  13  12      694.69      674.06    230.63 o 
  -7   0  13      104.83       37.67    110.32 o 
  -5   0  13      113.64      275.51    109.68 o 
  -3   0  13       45.90       61.41     60.10 o 
  -1   0  13      131.43        5.25    107.00 o 
   1   0  13     3100.09     2738.17    221.97 o 
   3   0  13     2256.41     2127.01    220.29 o 
   5   0  13      887.07     1168.88    244.53 o 
  -7   1  13       40.09      -35.52     79.39 o 
  -6   1  13      176.79      314.28     79.68 o 
  -5   1  13      822.97      964.92     78.44 o 
  -4   1  13       80.24      137.01     46.53 o 
  -3   1  13     4382.28     4176.33    146.52 o 
  -2   1  13       55.49       36.15     37.41 o 
  -1   1  13      415.94      529.05     60.64 o 
   0   1  13      165.96       64.88     63.79 o 
   1   1  13     1553.92     1416.71    113.32 o 
   2   1  13       12.61      -49.23     65.97 o 
   3   1  13      128.82       93.17     80.31 o 
   4   1  13       46.56       35.25    102.31 o 
   5   1  13     2172.17     2642.36    246.43 o 
   6   1  13        2.93       83.04    197.13 o 
  -7   2  13      142.68      122.40     90.40 o 
  -6   2  13      427.51      586.24    134.88 o 
  -5   2  13     1036.24     1161.01     87.89 o 
  -4   2  13       29.19       76.22     42.77 o 
  -3   2  13     1103.90     1225.96     72.22 o 
  -2   2  13      664.60      715.03     67.67 o 
  -1   2  13       18.42       17.92     58.85 o 
   0   2  13       44.92      107.45     65.48 o 
   1   2  13      383.85      422.16     74.48 o 
   2   2  13       77.26      104.42     73.78 o 
   3   2  13     2053.81     2070.44    165.79 o 
   4   2  13       32.59      146.57    124.87 o 
   5   2  13       76.92      125.16    133.65 o 
   6   2  13        0.74      -57.20    194.29 o 
  -7   3  13       82.73      177.31    122.52 o 
  -6   3  13       69.39       79.70    141.13 o 
  -5   3  13      168.97      119.88     68.12 o 
  -4   3  13       36.04       74.94     51.08 o 
  -3   3  13      703.26      687.48     68.47 o 
  -2   3  13       80.15      111.48     50.61 o 
  -1   3  13      707.74      702.91     83.37 o 
   0   3  13       53.57       78.14     61.83 o 
   1   3  13      438.74      305.74     78.67 o 
   2   3  13       21.34       18.37     72.56 o 
   3   3  13       30.90       26.84     85.52 o 
   4   3  13       71.79      157.41    106.49 o 
   5   3  13     1215.24     1681.54    322.08 o 
  -7   4  13        2.51      294.04    264.89 o 
  -6   4  13        4.52       22.55     95.60 o 
  -5   4  13     1155.27     1123.67    105.83 o 
  -4   4  13        8.33      -21.03     61.56 o 
  -3   4  13     1816.16     1791.65    102.70 o 
  -2   4  13        1.39      -72.63     72.63 o 
  -1   4  13      336.16      244.19     68.72 o 
   0   4  13      447.43      633.76     85.48 o 
   1   4  13      237.11      230.08     74.13 o 
   2   4  13      309.97      322.38     93.00 o 
   3   4  13     3832.94     4123.24    242.44 o 
   4   4  13      321.61      450.47    112.62 o 
   5   4  13       41.82      176.48    119.55 o 
  -7   5  13       92.70       32.30    245.04 o 
  -6   5  13       17.93       64.32     80.96 o 
  -5   5  13       19.27      -54.07     70.51 o 
  -4   5  13      354.10      503.29    104.27 o 
  -3   5  13      206.65      228.32     57.66 o 
  -2   5  13      218.91      261.93     58.31 o 
  -1   5  13     1635.17     1528.64    115.87 o 
   0   5  13     1063.89     1133.43    105.62 o 
   1   5  13      541.66      830.11    126.73 o 
   2   5  13       16.52       66.23     87.30 o 
   3   5  13       64.21      -90.46     90.46 o 
   4   5  13        6.72      -29.15    118.48 o 
   5   5  13      258.77      301.76    152.60 o 
  -6   6  13       13.17      118.90    118.28 o 
  -5   6  13      204.77      126.88     79.09 o 
  -4   6  13      183.20      180.93     93.81 o 
  -3   6  13      360.23      449.13     72.35 o 
  -2   6  13       30.37       50.75     53.67 o 
  -1   6  13     1759.71     1785.33    153.74 o 
   0   6  13      189.63      202.78     70.98 o 
   1   6  13        4.68      -29.51     79.54 o 
   2   6  13      305.21      348.69    101.00 o 
   3   6  13     4221.49     4517.05    268.65 o 
   4   6  13      456.21      565.90    132.69 o 
   5   6  13       22.00      213.17    149.02 o 
  -6   7  13       12.95       64.63    232.19 o 
  -5   7  13        4.86      108.92     80.45 o 
  -4   7  13        1.91        3.48     69.08 o 
  -3   7  13      732.34      747.73     93.18 o 
  -2   7  13        9.39       48.76     75.86 o 
  -1   7  13      614.48      659.41     94.08 o 
   0   7  13      379.66      551.24     92.03 o 
   1   7  13      844.61     1073.95    124.85 o 
   2   7  13      160.39      292.95    105.92 o 
   3   7  13       12.74      102.30    106.88 o 
   4   7  13      161.77      344.18    150.37 o 
  -5   8  13       61.68      129.93    118.33 o 
  -4   8  13      551.92      512.31     90.73 o 
  -3   8  13      362.56      404.31    102.53 o 
  -2   8  13      115.26      158.64     62.53 o 
  -1   8  13      204.76      192.09     79.02 o 
   0   8  13        2.37       59.96     82.24 o 
   1   8  13      107.27      100.37     91.19 o 
   2   8  13       97.60      204.54    106.04 o 
   3   8  13     1092.88      994.37    153.93 o 
   4   8  13       36.63      137.41    181.53 o 
  -5   9  13      364.75      381.57    225.85 o 
  -4   9  13       10.98       62.43     80.31 o 
  -3   9  13     1003.02     1039.25    113.23 o 
  -2   9  13      272.04      154.81     66.32 o 
  -1   9  13       19.30      -75.10     75.10 o 
   0   9  13      175.03      189.17     93.87 o 
   1   9  13      393.42      305.96    135.09 o 
   2   9  13       17.00       46.66    105.03 o 
   3   9  13       15.35       89.98    175.54 o 
  -4  10  13        1.75     -117.87    182.95 o 
  -3  10  13      470.12      495.03    126.42 o 
  -2  10  13       68.68       -6.83     85.84 o 
  -1  10  13      104.76       41.47     85.15 o 
   0  10  13      116.96      110.53     95.24 o 
   1  10  13       25.23       24.03    101.39 o 
   2  10  13      630.73      878.49    219.11 o 
  -3  11  13      453.79      819.92    405.08 o 
  -1  11  13       21.71        4.41    145.60 o 
   0  11  13      110.43      135.37    181.70 o 
   1  11  13      259.00      105.91    214.18 o 
  -6   0  14        3.54      117.39    128.58 o 
  -4   0  14       23.82      -27.79     64.93 o 
  -2   0  14     1535.05     1901.53    137.61 o 
   0   0  14     1418.02     1751.55    508.56 o 
   2   0  14       11.57      104.99    146.00 o 
   4   0  14     3184.52     3321.54    386.14 o 
  -6   1  14       78.50      315.57     96.18 o 
  -5   1  14      105.30      100.81     80.06 o 
  -4   1  14        0.32      -46.46     51.84 o 
  -3   1  14       14.89        1.75     53.08 o 
  -2   1  14      631.99      512.87     59.01 o 
  -1   1  14      191.09       98.12     70.88 o 
   0   1  14     1583.91     1764.98    131.68 o 
   1   1  14       14.08        0.71     76.92 o 
   2   1  14      821.39     1116.28    116.68 o 
   3   1  14       13.27       74.29     93.38 o 
   4   1  14       31.16        7.43    122.34 o 
  -6   2  14       66.06     -113.62    113.62 o 
  -5   2  14        0.25      -69.33     69.33 o 
  -4   2  14      375.81      455.93     68.02 o 
  -3   2  14      389.35      447.49     63.91 o 
  -2   2  14     1755.90     1984.43    111.35 o 
  -1   2  14      468.41      558.61     85.60 o 
   0   2  14      240.76      247.45     80.29 o 
   1   2  14        5.79      104.78     78.47 o 
   2   2  14        1.93      175.15     82.12 o 
   3   2  14      236.91      321.27    107.32 o 
   4   2  14     1718.39     1963.04    216.21 o 
  -6   3  14       44.20       52.63    127.48 o 
  -5   3  14       71.57      132.89     75.82 o 
  -4   3  14      753.49      927.56    107.15 o 
  -3   3  14      252.02      215.13     60.60 o 
  -2   3  14      329.54      264.30     60.84 o 
  -1   3  14       69.53       27.02     99.49 o 
   0   3  14      377.76      354.88     82.82 o 
   1   3  14      206.82      116.12     81.44 o 
   2   3  14      114.65      -46.69    124.35 o 
   3   3  14        7.58        9.58    100.18 o 
   4   3  14        9.28       89.82    224.86 o 
  -5   4  14        4.20       72.56     77.33 o 
  -4   4  14      772.54      605.54    133.37 o 
  -3   4  14        7.42       52.60     58.14 o 
  -2   4  14      923.28      950.60     99.06 o 
  -1   4  14        1.30       59.16     70.87 o 
   0   4  14       19.32      101.69     78.28 o 
   1   4  14      411.59      401.20     89.07 o 
   2   4  14       41.15      160.53     97.92 o 
   3   4  14       97.68      223.18    107.20 o 
   4   4  14      674.96      601.90    168.37 o 
  -5   5  14        2.94      -13.91     89.17 o 
  -4   5  14      521.36      830.65    107.57 o 
  -3   5  14       31.40       42.90     59.68 o 
  -2   5  14     1321.14     1295.05     98.27 o 
  -1   5  14      342.19      450.81     88.94 o 
   0   5  14      616.94      768.41    102.33 o 
   1   5  14      142.97      106.60     86.62 o 
   2   5  14      485.80      458.82    112.02 o 
   3   5  14      116.76      120.00    111.00 o 
   4   5  14      227.11      264.61    274.69 o 
  -5   6  14      201.32      254.67    163.58 o 
  -4   6  14       55.72       71.17     76.15 o 
  -3   6  14        2.88       61.57     72.43 o 
  -2   6  14      276.13      210.99     75.12 o 
  -1   6  14        2.18      -48.93     74.65 o 
   0   6  14       30.65       87.82    114.18 o 
   1   6  14       10.71      -63.89     87.41 o 
   2   6  14      377.87      394.08    115.72 o 
   3   6  14      609.31      769.67    170.28 o 
  -5   7  14        2.40      -67.76    154.58 o 
  -4   7  14       85.27      227.47    117.44 o 
  -3   7  14       69.19      152.84     80.60 o 
  -2   7  14      912.28      835.79     87.27 o 
  -1   7  14      552.57      516.59    108.18 o 
   0   7  14      242.47      219.42     94.60 o 
   1   7  14        3.53      126.64     97.03 o 
   2   7  14      416.04      702.74    130.46 o 
  -3   8  14      265.47      287.46    124.96 o 
  -2   8  14      463.36      512.66     87.96 o 
  -1   8  14      170.94       75.28    117.44 o 
   0   8  14      125.41      242.08    101.19 o 
   1   8  14      202.28      186.45    121.01 o 
  -3   9  14       13.59      -20.64    349.35 o 
  -2   9  14       23.51     -284.27    331.55 o 
  -1   9  14      114.61       97.55    147.97 o 
   0   9  14       30.03      130.16    172.39 o 
  -1  10  14        2.99       13.08    157.26 o 
  -5   0  15        0.76      -27.26    110.30 o 
  -3   0  15      162.54      141.15     78.26 o 
  -1   0  15      425.44      446.01    135.65 o 
   1   0  15      291.70      316.85    140.58 o 
  -5   1  15        4.09       43.18    120.70 o 
  -4   1  15        0.61       98.23     73.78 o 
  -3   1  15      137.88      161.77     65.15 o 
  -2   1  15      207.40      308.42     67.45 o 
  -1   1  15      242.15      290.81     69.01 o 
   0   1  15        8.20       83.62     86.24 o 
   1   1  15     1267.58     1232.30    161.79 o 
   2   1  15       17.92      -83.45     83.45 o 
   3   1  15      266.86      113.31    241.92 o 
  -5   2  15       85.10       84.62    129.38 o 
  -4   2  15      243.49      232.99     90.45 o 
  -3   2  15      160.68      144.86     73.45 o 
  -2   2  15      201.42      178.31     66.29 o 
  -1   2  15     1380.12     1396.50    117.94 o 
   0   2  15        7.75      -33.49     80.36 o 
   1   2  15        1.09      -26.79     86.62 o 
   2   2  15      262.57      295.83    109.83 o 
   3   2  15        2.45     -105.26    225.02 o 
  -4   3  15       19.14      -75.19     84.73 o 
  -3   3  15      381.80      451.68     74.13 o 
  -2   3  15      201.05      345.39     86.40 o 
  -1   3  15      163.75      258.95     88.77 o 
   0   3  15      226.94       90.57     87.52 o 
   1   3  15      222.95      178.74     93.76 o 
   2   3  15        9.87       69.99    123.87 o 
   3   3  15      164.70      399.02    270.58 o 
  -4   4  15        1.16       31.97     89.20 o 
  -3   4  15       76.72       19.32     64.76 o 
  -2   4  15       31.34        0.21     62.73 o 
  -1   4  15     1910.48     2005.59    154.58 o 
   0   4  15       23.33       24.48     90.36 o 
   1   4  15        5.66      112.66    132.30 o 
   2   4  15       46.78      307.91    244.41 o 
  -4   5  15       25.26       53.42    147.34 o 
  -3   5  15      142.52      120.42     88.56 o 
  -2   5  15       84.18      139.45     70.24 o 
  -1   5  15      365.56      318.53    139.57 o 
   0   5  15      139.73       91.21     90.82 o 
   1   5  15      304.08      613.81    161.38 o 
  -2   6  15       27.17      -14.26    188.78 o 
  -1   6  15      265.41      433.10    262.88 o 
   0   6  15       14.08      -86.51    136.78 o 
  -2   7  15       59.72      -18.65    134.30 o 
  -1   7  15      131.57      128.36    275.54 o 
  -2   0  16       34.99      234.79    156.63 o 
   0   0  16      432.37     1011.42    313.18 o 
  -3   1  16       32.87       83.80    120.63 o 
  -2   1  16      194.80      142.78    156.65 o 
   0   1  16      268.38      254.68    307.79 o 
  -2   2  16       95.22      251.76     95.41 o 
  -1   2  16       17.35       16.39    108.10 o 
   0   2  16      744.55     1010.18    360.53 o 
  -2   3  16      246.05      431.50    167.05 o 
  -1   3  16       11.44        5.52    109.04 o 
   0   3  16       21.37       58.62    280.65 o 
                                                 
